# Supplementary material for: Additions to the taxonomy of Lagarobasidium and Xylodon (Hymenochaetales, Basidiomycota)
Source: MycoKeys. 2018 Oct 23;(41):65–90. doi: 10.3897/mycokeys.41.28987 (PMC6207632; doi:10.3897/mycokeys.41.28987)
Supplement: XML Treatment for Xylodon attenuatus [file mycokeys.41.28987-treatment1.xml]

<!DOCTYPE tp:taxon-treatment
  PUBLIC "-//TaxonX//DTD Taxonomic Treatment Publishing DTD v0 20100105//EN" "tax-treatment-NSO.dtd">
<tp:taxon-treatment xmlns:tp="http://www.plazi.org/taxpub"><tp:treatment-meta><kwd-group><label>Taxon classification</label><kwd><named-content xmlns:xlink="http://www.w3.org/1999/xlink" content-type="kingdom">Fungi</named-content></kwd><kwd><named-content xmlns:xlink="http://www.w3.org/1999/xlink" content-type="order">Hymenochaetales</named-content></kwd><kwd><named-content xmlns:xlink="http://www.w3.org/1999/xlink" content-type="family">Schizoporaceae</named-content></kwd></kwd-group><mixed-citation publication-type="journal"><person-group><name><surname>Viner</surname><given-names>Ilya</given-names></name><name><surname>Spirin</surname><given-names>Viacheslav</given-names></name><name><surname>Zíbarová</surname><given-names>Lucie</given-names></name><name><surname>Larsson</surname><given-names>Karl-Henrik</given-names></name></person-group><article-title>Additions to the taxonomy of <italic><tp:taxon-name><tp:taxon-name-part taxon-name-part-type="genus" reg="Lagarobasidium">Lagarobasidium</tp:taxon-name-part></tp:taxon-name></italic> and <italic><tp:taxon-name><tp:taxon-name-part taxon-name-part-type="genus" reg="Xylodon">Xylodon</tp:taxon-name-part></tp:taxon-name></italic> (<tp:taxon-name><tp:taxon-name-part taxon-name-part-type="order">Hymenochaetales</tp:taxon-name-part></tp:taxon-name>, <tp:taxon-name><tp:taxon-name-part taxon-name-part-type="phylum">Basidiomycota</tp:taxon-name-part></tp:taxon-name>)</article-title><source>MycoKeys</source><day>23</day><month>10</month><year>2018</year><volume>2018</volume><issue>41</issue><fpage>65</fpage><lpage>90</lpage><pub-id pub-id-type="doi">10.3897/mycokeys.41.28987</pub-id></mixed-citation></tp:treatment-meta><tp:nomenclature><tp:taxon-name>
            <tp:taxon-name-part taxon-name-part-type="genus" reg="Xylodon">Xylodon</tp:taxon-name-part>
            <tp:taxon-name-part taxon-name-part-type="species" reg="attenuatus">attenuatus</tp:taxon-name-part>
            <object-id xmlns:xlink="http://www.w3.org/1999/xlink" content-type="mycobank" xlink:type="simple">MB825367</object-id>
          </tp:taxon-name><tp:taxon-authority>Spirin &amp; Viner</tp:taxon-authority><tp:taxon-status xmlns:xlink="http://www.w3.org/1999/xlink" xlink:type="simple">sp. nov.</tp:taxon-status><xref ref-type="fig" rid="F3">Figure 3</xref></tp:nomenclature><tp:treatment-sec sec-type="material" id="SECID0EJEAI"><title>Type.</title><p>USA. Washington: Jefferson Co., Hoh River, on <italic><tp:taxon-name><tp:taxon-name-part taxon-name-part-type="genus" reg="Acer">Acer</tp:taxon-name-part><tp:taxon-name-part taxon-name-part-type="species" reg="macrophyllum">macrophyllum</tp:taxon-name-part></tp:taxon-name></italic>, 20 Oct 2014, V.Spirin 8775 (H) – ITS sequence, GenBank <ext-link xmlns:xlink="http://www.w3.org/1999/xlink" ext-link-type="gen" xlink:href="MH324476" xlink:type="simple">MH324476</ext-link>.</p></tp:treatment-sec><tp:treatment-sec sec-type="etymology" id="SECID0E1EAI"><title>Etymology.</title><p>Attenuatus (lat., adj.) – exhausted, thin.</p></tp:treatment-sec><tp:treatment-sec sec-type="description" id="SECID0E6EAI"><title>Description.</title><p>Basidiocarp effused, up to 5 cm in widest dimension. Sterile margin white, up to 1 mm wide. Hymenial surface cream-coloured, grandinioid to odontoid; projections rather regularly arranged, from 80 µm to 200 μm high, 70–90 μm broad at base, 6–8(–9) per mm. Hyphal structure monomitic, hyphae clamped, cyanophilous. Subicular hyphae densely interwoven, thin-walled, (2–)2.4–4.6 μm in diam. (n=60/6), often short-celled, the outline of these hyphae often irregular. Tramal hyphae subparallel, thin-walled, in subhymenium densely arranged, sometimes short-celled, 2.4–3.6 μm in diam. (n=62/6). Large stellate crystals 10–13.3 μm in diam. present in subiculum and trama. Cystidia originating from subhymenium, of two types: a) subcapitate or capitate cystidia, (12–)13.5–25.1(–37)×(2.7–)3.3–5(–5.5) μm (n=80/6), b) hyphoid cystidia, (14–)16–38.3(–40.8)×2.8–4.5 (n=51/6), sometimes with crystalline cap on the top; some cystidia with granular contents in CB. Basidia suburniform, 4-spored, (12.2–)14–22(–25)×(3–)3.3–4.6(–5) μm (n=61/2), slightly thick-walled at the base. Basidiospores thin-walled, ellipsoid, (3.7–)4.1–5.5(–6)×(3–)3.4–4.5(–4.9) μm (n=180/6), L=4.85, W=3.98, Q=1.22, slightly cyanophilous.</p><fig id="F3" position="float" orientation="portrait"><label>Figure 3.</label><caption><p><italic><tp:taxon-name><tp:taxon-name-part taxon-name-part-type="genus" reg="Xylodon">Xylodon</tp:taxon-name-part><tp:taxon-name-part taxon-name-part-type="species" reg="attenuatus">attenuatus</tp:taxon-name-part></tp:taxon-name></italic> (holotype): <bold>a</bold> section through an aculeus <bold>b</bold> basidia <bold>c</bold> subhymenial short-celled hyphae <bold>d</bold> cystidia <bold>e</bold> basidiospores.</p></caption><graphic xmlns:xlink="http://www.w3.org/1999/xlink" xlink:href="mycokeys-41-065-g003.jpg" position="float" orientation="portrait" xlink:type="simple" id="oo_236823.jpg"/></fig></tp:treatment-sec><tp:treatment-sec sec-type="distribution" id="SECID0EGGAI"><title>Distribution and ecology.</title><p>North-western USA (Washington), on angiosperm and gymnosperm wood (fallen decorticated logs).</p></tp:treatment-sec><tp:treatment-sec sec-type="remarks" id="SECID0ELGAI"><title>Remarks.</title><p><italic><tp:taxon-name><tp:taxon-name-part taxon-name-part-type="genus" reg="Xylodon">Xylodon</tp:taxon-name-part><tp:taxon-name-part taxon-name-part-type="species" reg="attenuatus">attenuatus</tp:taxon-name-part></tp:taxon-name></italic> bears morphological similarity to <italic><tp:taxon-name><tp:taxon-name-part taxon-name-part-type="genus" reg="Xylodon">X.</tp:taxon-name-part><tp:taxon-name-part taxon-name-part-type="species" reg="borealis">borealis</tp:taxon-name-part></tp:taxon-name></italic>, although densely arranged hyphae, star-like crystals and a regular presence of cystidia with granular contents make it easily recognisable. The crystalline caps on hyphoid cystidia are other characteristics useful for the identification of <italic><tp:taxon-name><tp:taxon-name-part taxon-name-part-type="genus" reg="Xylodon">X.</tp:taxon-name-part><tp:taxon-name-part taxon-name-part-type="species" reg="attenuatus">attenuatus</tp:taxon-name-part></tp:taxon-name></italic>.</p><!--PageBreak--></tp:treatment-sec></tp:taxon-treatment>
