# Supplementary material for: Additions to the taxonomy of Lagarobasidium and Xylodon (Hymenochaetales, Basidiomycota)
Source: MycoKeys. 2018 Oct 23;(41):65–90. doi: 10.3897/mycokeys.41.28987 (PMC6207632; doi:10.3897/mycokeys.41.28987)
Supplement: XML Treatment for Xylodon crystalliger [file mycokeys.41.28987-treatment2.xml]

<!DOCTYPE tp:taxon-treatment
  PUBLIC "-//TaxonX//DTD Taxonomic Treatment Publishing DTD v0 20100105//EN" "tax-treatment-NSO.dtd">
<tp:taxon-treatment xmlns:tp="http://www.plazi.org/taxpub"><tp:treatment-meta><kwd-group><label>Taxon classification</label><kwd><named-content xmlns:xlink="http://www.w3.org/1999/xlink" content-type="kingdom">Fungi</named-content></kwd><kwd><named-content xmlns:xlink="http://www.w3.org/1999/xlink" content-type="order">Hymenochaetales</named-content></kwd><kwd><named-content xmlns:xlink="http://www.w3.org/1999/xlink" content-type="family">Schizoporaceae</named-content></kwd></kwd-group><mixed-citation publication-type="journal"><person-group><name><surname>Viner</surname><given-names>Ilya</given-names></name><name><surname>Spirin</surname><given-names>Viacheslav</given-names></name><name><surname>Zíbarová</surname><given-names>Lucie</given-names></name><name><surname>Larsson</surname><given-names>Karl-Henrik</given-names></name></person-group><article-title>Additions to the taxonomy of <italic><tp:taxon-name><tp:taxon-name-part taxon-name-part-type="genus" reg="Lagarobasidium">Lagarobasidium</tp:taxon-name-part></tp:taxon-name></italic> and <italic><tp:taxon-name><tp:taxon-name-part taxon-name-part-type="genus" reg="Xylodon">Xylodon</tp:taxon-name-part></tp:taxon-name></italic> (<tp:taxon-name><tp:taxon-name-part taxon-name-part-type="order">Hymenochaetales</tp:taxon-name-part></tp:taxon-name>, <tp:taxon-name><tp:taxon-name-part taxon-name-part-type="phylum">Basidiomycota</tp:taxon-name-part></tp:taxon-name>)</article-title><source>MycoKeys</source><day>23</day><month>10</month><year>2018</year><volume>2018</volume><issue>41</issue><fpage>65</fpage><lpage>90</lpage><pub-id pub-id-type="doi">10.3897/mycokeys.41.28987</pub-id></mixed-citation></tp:treatment-meta><tp:nomenclature><tp:taxon-name>
            <tp:taxon-name-part taxon-name-part-type="genus" reg="Xylodon">Xylodon</tp:taxon-name-part>
            <tp:taxon-name-part taxon-name-part-type="species" reg="crystalliger">crystalliger</tp:taxon-name-part>
            <object-id xmlns:xlink="http://www.w3.org/1999/xlink" content-type="mycobank" xlink:type="simple">MB825368</object-id>
          </tp:taxon-name><tp:taxon-authority>Viner</tp:taxon-authority><tp:taxon-status xmlns:xlink="http://www.w3.org/1999/xlink" xlink:type="simple">sp. nov.</tp:taxon-status><xref ref-type="fig" rid="F4">Figure 4</xref><!--PageBreak--><!--PageBreak--></tp:nomenclature><tp:treatment-sec sec-type="material" id="SECID0ECJAI"><title>Type.</title><p>RUSSIA. Primorie: Khasan Dist., Kedrovaya Pad Nat. Res., on angiosperm wood, 25 Jul 2016, I.Viner KUN 2312 (H) – ITS sequence, GenBank <ext-link xmlns:xlink="http://www.w3.org/1999/xlink" ext-link-type="gen" xlink:href="MH324477" xlink:type="simple">MH324477</ext-link>.</p></tp:treatment-sec><tp:treatment-sec sec-type="etymology" id="SECID0EHJAI"><title>Etymology.</title><p>Crystalliger (lat., adj.) – bearing crystals.</p></tp:treatment-sec><tp:treatment-sec sec-type="description" id="SECID0EMJAI"><title>Description.</title><p>Basidiocarp effused, soft membranaceous, up to 6 cm in widest dimension. Sterile margin poorly defined, up to 0.3 mm wide. Hymenial surface white, minutely odontioid, i.e. covered by small peg-like hyphal projections up to 60–100 μm high, 60–75 μm broad at base, 10–15 per mm, with flattened <!--PageBreak-->fimbriate apices. Surface between projections porulose-reticulate. Hyphal structure monomitic, hyphae clamped, faintly cyanophilous. Subicular hyphae densely interwoven, often with thickened walls, 3.2–4.4 μm in diam. (n=20/2), smooth or sparsely encrusted. Tramal hyphae subparallel, thin- to clearly thick-walled, sparsely encrusted, subhymenial hyphae densely arranged, sometimes short-celled, 2.5–3.2 μm in diam. (n=20/2), sparsely encrusted. Hyphal ends at the top of projections often strongly encrusted. Cystidia of two types: a) sparsely encrusted hyphoid cystidia at the top of projections, 21.0–29.0×2.9–4.1(–4.4) μm (n=40/2), b) subcapitate or cylindrical cystidia, of subhymenial origin, rather variable in shape and size, (11.8–)14.1–25.0(–28.0)×(2.6–)2.9–4.6(–4.8) μm (n=40/2), often heavily encrusted and rarely with a stellate crystalline cap 3.5–4.5 μm in diam. Basidia suburniform, 4-spored, 13.4–18.4(–19.0)×4.2–4.7 μm (n=20/2), slightly thick-walled at the base. Basidiospores thin-walled, elliptical, occasionally with an oil-drop, (3.1–)4.2–5.1(–5.9)×(2.4–)3.3–4.2 μm (n=60/2), L=4.66, W=3.71, Q=1.26, slightly cyanophilous.</p><fig id="F4" position="float" orientation="portrait"><label>Figure 4.</label><caption><p><italic><tp:taxon-name><tp:taxon-name-part taxon-name-part-type="genus" reg="Xylodon">Xylodon</tp:taxon-name-part><tp:taxon-name-part taxon-name-part-type="species" reg="crystalliger">crystalliger</tp:taxon-name-part></tp:taxon-name></italic> (holotype): <bold>a</bold> section through an aculeus <bold>b</bold> apically encrusted hyphae from aculeal tips <bold>c</bold> basidiospores <bold>d</bold> basidia <bold>e</bold> cystidia <bold>f</bold> subhymenial hyphae.</p></caption><graphic xmlns:xlink="http://www.w3.org/1999/xlink" xlink:href="mycokeys-41-065-g004.jpg" position="float" orientation="portrait" xlink:type="simple" id="oo_236824.jpg"/></fig></tp:treatment-sec><tp:treatment-sec sec-type="distribution" id="SECID0EYKAI"><title>Distribution and ecology.</title><p>East Asia (Russian Far East), on decayed angiosperm logs.</p></tp:treatment-sec><tp:treatment-sec sec-type="remarks" id="SECID0E4KAI"><title>Remarks.</title><p>The peg-like hymenial projections and cystidia with stellate caps are characteristic for <italic><tp:taxon-name><tp:taxon-name-part taxon-name-part-type="genus" reg="Xylodon">X.</tp:taxon-name-part><tp:taxon-name-part taxon-name-part-type="species" reg="crystalliger">crystalliger</tp:taxon-name-part></tp:taxon-name></italic> and make it reminiscent of <italic><tp:taxon-name><tp:taxon-name-part taxon-name-part-type="genus" reg="Xylodon">Xylodon</tp:taxon-name-part><tp:taxon-name-part taxon-name-part-type="species" reg="astrocystidiatus">astrocystidiatus</tp:taxon-name-part></tp:taxon-name></italic> (Yurchenko &amp; Sheng H. Wu) Riebesehl, Yurchenko &amp; Langer. The latter species is known from Taiwan and differs from <italic><tp:taxon-name><tp:taxon-name-part taxon-name-part-type="genus" reg="Xylodon">X.</tp:taxon-name-part><tp:taxon-name-part taxon-name-part-type="species" reg="crystalliger">crystalliger</tp:taxon-name-part></tp:taxon-name></italic> by having longer basidiospores and presence of constricted and bladder-like hymenial cystidia.</p></tp:treatment-sec></tp:taxon-treatment>
