# Supplementary material for: Additions to the taxonomy of Lagarobasidium and Xylodon (Hymenochaetales, Basidiomycota)
Source: MycoKeys. 2018 Oct 23;(41):65–90. doi: 10.3897/mycokeys.41.28987 (PMC6207632; doi:10.3897/mycokeys.41.28987)
Supplement: XML Treatment for Xylodon detriticus [file mycokeys.41.28987-treatment3.xml]

<!DOCTYPE tp:taxon-treatment
  PUBLIC "-//TaxonX//DTD Taxonomic Treatment Publishing DTD v0 20100105//EN" "tax-treatment-NSO.dtd">
<tp:taxon-treatment xmlns:tp="http://www.plazi.org/taxpub"><tp:treatment-meta><kwd-group><label>Taxon classification</label><kwd><named-content xmlns:xlink="http://www.w3.org/1999/xlink" content-type="kingdom">Fungi</named-content></kwd><kwd><named-content xmlns:xlink="http://www.w3.org/1999/xlink" content-type="order">Hymenochaetales</named-content></kwd><kwd><named-content xmlns:xlink="http://www.w3.org/1999/xlink" content-type="family">Schizoporaceae</named-content></kwd></kwd-group><mixed-citation publication-type="journal"><person-group><name><surname>Viner</surname><given-names>Ilya</given-names></name><name><surname>Spirin</surname><given-names>Viacheslav</given-names></name><name><surname>Zíbarová</surname><given-names>Lucie</given-names></name><name><surname>Larsson</surname><given-names>Karl-Henrik</given-names></name></person-group><article-title>Additions to the taxonomy of <italic><tp:taxon-name><tp:taxon-name-part taxon-name-part-type="genus" reg="Lagarobasidium">Lagarobasidium</tp:taxon-name-part></tp:taxon-name></italic> and <italic><tp:taxon-name><tp:taxon-name-part taxon-name-part-type="genus" reg="Xylodon">Xylodon</tp:taxon-name-part></tp:taxon-name></italic> (<tp:taxon-name><tp:taxon-name-part taxon-name-part-type="order">Hymenochaetales</tp:taxon-name-part></tp:taxon-name>, <tp:taxon-name><tp:taxon-name-part taxon-name-part-type="phylum">Basidiomycota</tp:taxon-name-part></tp:taxon-name>)</article-title><source>MycoKeys</source><day>23</day><month>10</month><year>2018</year><volume>2018</volume><issue>41</issue><fpage>65</fpage><lpage>90</lpage><pub-id pub-id-type="doi">10.3897/mycokeys.41.28987</pub-id></mixed-citation></tp:treatment-meta><tp:nomenclature><tp:taxon-name>
            <tp:taxon-name-part taxon-name-part-type="genus" reg="Xylodon">Xylodon</tp:taxon-name-part>
            <tp:taxon-name-part taxon-name-part-type="species" reg="detriticus">detriticus</tp:taxon-name-part>
            <object-id xmlns:xlink="http://www.w3.org/1999/xlink" content-type="mycobank" xlink:type="simple">MB825366</object-id>
          </tp:taxon-name><tp:taxon-authority>(Bourdot) K.H. Larss., Viner &amp; Spirin</tp:taxon-authority><tp:taxon-status xmlns:xlink="http://www.w3.org/1999/xlink" xlink:type="simple">comb. nov.</tp:taxon-status><xref ref-type="fig" rid="F5">Figures 5</xref><xref ref-type="fig" rid="F6">, 6c</xref><xref ref-type="fig" rid="F7">, 7</xref></tp:nomenclature><tp:treatment-sec sec-type="Basionym" id="SECID0EZNAI"><title>Basionym.</title><p><italic><tp:taxon-name><tp:taxon-name-part taxon-name-part-type="genus" reg="Peniophora">Peniophora</tp:taxon-name-part><tp:taxon-name-part taxon-name-part-type="species" reg="detritica">detritica</tp:taxon-name-part></tp:taxon-name></italic> Bourdot, Revue Scientifique du Bourbonnais et du Centre de la France 23: 13. 1910. ≡ <italic><tp:taxon-name><tp:taxon-name-part taxon-name-part-type="genus" reg="Lagarobasidium">Lagarobasidium</tp:taxon-name-part><tp:taxon-name-part taxon-name-part-type="species" reg="detriticum">detriticum</tp:taxon-name-part></tp:taxon-name></italic> (Bourdot) Jülich, Persoonia 10: 334. 1979. Type. France. Auvergne: Allier, St. Priest, fern, 1.IX.1909 Bourdot 7226 (lectotype S! [F204453], designated by <xref ref-type="bibr" rid="B10">Eriksson and Ryvarden 1976</xref>: 703).</p></tp:treatment-sec><tp:treatment-sec sec-type="description" id="SECID0EZOAI"><title>Description.</title><p>Basidiocarps effused, up to 5 cm in widest dimension. No differentiated margin. Hymenial surface white, smooth or warted, farinaceous. Hyphal structure monomitic, hyphae clamped, faintly cyanophilous, thin-walled. Subicular hyphae interwoven and frequently branched, (2.2–)3.0–5.9 μm in diam. (n=61/6). Tramal hyphae subparallel, subhymenial hyphae short-celled, (1.5–)1.9–3.5 μm in diam. (n=61/6). Large, rhomboid or stellate crystals abundant in trama and subiculum, 8–10.5 μm in diam. Cystidia of two types: a) large, thin-walled cystidia of subicular or tramal origin, cylindrical or clavate, rarely slightly thick-walled (wall not exceeding 1 μm thick), (30.0–)58.9–110.0(–115.0)×4.1–8.5(–9.6) μm (n=120/6), occasionally bearing 1–2 clamped septa, b) rare astrocystidia of subhymenial origin, with a stellate crystalline cap 10–23×2–3.1 μm, in some specimens difficult to find. Basidia suburniform, 4-spored, (12.2–)13.1–20.0×(3.1–)3.4–5.0 μm (n=61/6), thin-walled. Basidiospores clearly thick-walled, elliptical to broadly elliptical, usually with an oil-drop, (3.3–)4.3–5.7(–6.1)×3.2–4.1(–4.5) μm (n=190/6), L=4.92, W=3.69, Q=1.34, cyanophilous.</p><fig id="F5" position="float" orientation="portrait"><label>Figure 5.</label><caption><p>Cystidial elements of <italic><tp:taxon-name><tp:taxon-name-part taxon-name-part-type="genus" reg="Xylodon">Xylodon</tp:taxon-name-part><tp:taxon-name-part taxon-name-part-type="species" reg="detriticus">detriticus</tp:taxon-name-part></tp:taxon-name></italic>: <bold>a</bold> Larsson 5496 <bold>b</bold> Zíbarová 26.V.2017 <bold>c</bold> Zíbarová 30.X.2017.</p></caption><graphic xmlns:xlink="http://www.w3.org/1999/xlink" xlink:href="mycokeys-41-065-g005.jpg" position="float" orientation="portrait" xlink:type="simple" id="oo_236825.jpg"/></fig></tp:treatment-sec><tp:treatment-sec sec-type="distribution" id="SECID0E3PAI"><title>Distribution and ecology</title><p>. Europe (Czech Republic, France, Italy), on herbaceous remnants, once collected from pine bark at the same spot where it was found on fern remains.</p></tp:treatment-sec><tp:treatment-sec sec-type="remarks" id="SECID0EBQAI"><title>Remarks.</title><p><xref ref-type="bibr" rid="B10">Eriksson and Ryvarden (1976)</xref> selected Bourdot 7226 (in herb. S) as lectotype. They also treated <italic><tp:taxon-name><tp:taxon-name-part taxon-name-part-type="genus" reg="Hyphodontia">Hyphodontia</tp:taxon-name-part><tp:taxon-name-part taxon-name-part-type="species" reg="nikolajevae">nikolajevae</tp:taxon-name-part></tp:taxon-name></italic> and <italic><tp:taxon-name><tp:taxon-name-part taxon-name-part-type="genus" reg="Odontia">Odontia</tp:taxon-name-part><tp:taxon-name-part taxon-name-part-type="species" reg="pruinosa">pruinosa</tp:taxon-name-part></tp:taxon-name></italic> as synonyms. However, the type specimens of <italic><tp:taxon-name><tp:taxon-name-part taxon-name-part-type="genus" reg="Hyphodontia">H.</tp:taxon-name-part><tp:taxon-name-part taxon-name-part-type="species" reg="nikolajevae">nikolajevae</tp:taxon-name-part></tp:taxon-name></italic> and <italic><tp:taxon-name><tp:taxon-name-part taxon-name-part-type="genus" reg="Odontia">O.</tp:taxon-name-part><tp:taxon-name-part taxon-name-part-type="species" reg="pruinosa">pruinosa</tp:taxon-name-part></tp:taxon-name></italic> reveal small differences from the type material and other collections of <italic><tp:taxon-name><tp:taxon-name-part taxon-name-part-type="genus" reg="Xylodon">X.</tp:taxon-name-part><tp:taxon-name-part taxon-name-part-type="species" reg="detriticus">detriticus</tp:taxon-name-part></tp:taxon-name></italic> studied by us. The main <!--PageBreak--><!--PageBreak-->features of <italic><tp:taxon-name><tp:taxon-name-part taxon-name-part-type="genus" reg="Xylodon">X.</tp:taxon-name-part><tp:taxon-name-part taxon-name-part-type="species" reg="detriticus">detriticus</tp:taxon-name-part></tp:taxon-name></italic> versus the two other taxa are narrower basidiospores (must be observed in cotton blue) and longer, narrower cystidia having no distinct intercalary inflation (Tables <xref ref-type="table" rid="T2">2</xref>, <xref ref-type="table" rid="T3">3</xref>, Figures <xref ref-type="fig" rid="F5">5</xref>, <xref ref-type="fig" rid="F6">6</xref>). <xref ref-type="bibr" rid="B10">Eriksson and Ryvarden (1976)</xref> attributed the differences in cystidia morphology between Bourdot’s specimen and types of <italic><tp:taxon-name><tp:taxon-name-part taxon-name-part-type="genus" reg="Hyphodontia">H.</tp:taxon-name-part><tp:taxon-name-part taxon-name-part-type="species" reg="nikolajevae">nikolajevae</tp:taxon-name-part></tp:taxon-name></italic> and <italic><tp:taxon-name><tp:taxon-name-part taxon-name-part-type="genus" reg="Odontia">O.</tp:taxon-name-part><tp:taxon-name-part taxon-name-part-type="species" reg="pruinosa">pruinosa</tp:taxon-name-part></tp:taxon-name></italic> to different stages of basidiocarp development. Our investigation indicates that the differences are genetic and species specific. Differences in basidiospore size and shape are detectable in CB but not in KOH, which could explain why they have gone unnoticed in earlier studies.</p><fig id="F6" position="float" orientation="portrait"><label>Figure 6.</label><caption><p>Basidiospores of two <italic><tp:taxon-name><tp:taxon-name-part taxon-name-part-type="genus" reg="Xylodon">Xylodon</tp:taxon-name-part></tp:taxon-name></italic> species in CB: <bold>a</bold><italic><tp:taxon-name><tp:taxon-name-part taxon-name-part-type="genus" reg="Xylodon">X.</tp:taxon-name-part><tp:taxon-name-part taxon-name-part-type="species" reg="pruinosus">pruinosus</tp:taxon-name-part></tp:taxon-name></italic> (Spirin 9994) <bold>b</bold><italic><tp:taxon-name><tp:taxon-name-part taxon-name-part-type="genus" reg="Xylodon">X.</tp:taxon-name-part><tp:taxon-name-part taxon-name-part-type="species" reg="pruinosus">pruinosus</tp:taxon-name-part></tp:taxon-name></italic> (isotype of <italic><tp:taxon-name><tp:taxon-name-part taxon-name-part-type="genus" reg="Hyphodontia">Hyphodontia</tp:taxon-name-part><tp:taxon-name-part taxon-name-part-type="species" reg="magnacystidiata">magnacystidiata</tp:taxon-name-part></tp:taxon-name></italic>) <bold>c</bold><italic><tp:taxon-name><tp:taxon-name-part taxon-name-part-type="genus" reg="Xylodon">X.</tp:taxon-name-part><tp:taxon-name-part taxon-name-part-type="species" reg="detriticus">detriticus</tp:taxon-name-part></tp:taxon-name></italic> Zíbarová (26.V.2017).</p></caption><graphic xmlns:xlink="http://www.w3.org/1999/xlink" xlink:href="mycokeys-41-065-g006.jpg" position="float" orientation="portrait" xlink:type="simple" id="oo_236827.jpg"/></fig><p><xref ref-type="bibr" rid="B17">Hjortstam and Ryvarden (2009)</xref> added <italic><tp:taxon-name><tp:taxon-name-part taxon-name-part-type="genus" reg="Hyphodontia">Hyphodontia</tp:taxon-name-part><tp:taxon-name-part taxon-name-part-type="species" reg="magnacystidiata">magnacystidiata</tp:taxon-name-part></tp:taxon-name></italic> to the synonymy of <italic><tp:taxon-name><tp:taxon-name-part taxon-name-part-type="genus" reg="Xylodon">X.</tp:taxon-name-part><tp:taxon-name-part taxon-name-part-type="species" reg="detriticus">detriticus</tp:taxon-name-part></tp:taxon-name></italic>. This species is, as far as we know, only known from the type, collected on dead wood of <italic><tp:taxon-name><tp:taxon-name-part taxon-name-part-type="genus" reg="Populus">Populus</tp:taxon-name-part></tp:taxon-name></italic> in New York, USA (<xref ref-type="bibr" rid="B29">Lindsey and Gilbertson 1977</xref>). It has an odontioid basidiocarp and its cystidia are similar to those of <italic><tp:taxon-name><tp:taxon-name-part taxon-name-part-type="genus" reg="Xylodon">X.</tp:taxon-name-part><tp:taxon-name-part taxon-name-part-type="species" reg="pruinosus">pruinosus</tp:taxon-name-part></tp:taxon-name></italic> (Table <xref ref-type="table" rid="T3">3</xref>, Figures <xref ref-type="fig" rid="F6">6</xref>, <xref ref-type="fig" rid="F8">8</xref>). On the other hand, the basidiospore size is very close to <italic><tp:taxon-name><tp:taxon-name-part taxon-name-part-type="genus" reg="Xylodon">X.</tp:taxon-name-part><tp:taxon-name-part taxon-name-part-type="species" reg="detriticus">detriticus</tp:taxon-name-part></tp:taxon-name></italic> (Table <xref ref-type="table" rid="T2">2</xref>). In the absence of sequenced material, it is not possible to decide whether this is an independent species or not. Considering that the single specimen was growing on wood and that <italic><tp:taxon-name><tp:taxon-name-part taxon-name-part-type="genus" reg="Xylodon">X.</tp:taxon-name-part><tp:taxon-name-part taxon-name-part-type="species" reg="detriticus">detriticus</tp:taxon-name-part></tp:taxon-name></italic> is not yet found in North America, we prefer to keep <italic><tp:taxon-name><tp:taxon-name-part taxon-name-part-type="genus" reg="Hyphodontia">H.</tp:taxon-name-part><tp:taxon-name-part taxon-name-part-type="species" reg="magnacystidiata">magnacystidiata</tp:taxon-name-part></tp:taxon-name></italic> as a synonym of <italic><tp:taxon-name><tp:taxon-name-part taxon-name-part-type="genus" reg="Xylodon">X.</tp:taxon-name-part><tp:taxon-name-part taxon-name-part-type="species" reg="pruinosus">pruinosus</tp:taxon-name-part></tp:taxon-name></italic> (see below).</p><fig id="F7" position="float" orientation="portrait"><label>Figure 7.</label><caption><p>Basidiocarp of <italic><tp:taxon-name><tp:taxon-name-part taxon-name-part-type="genus" reg="Xylodon">Xylodon</tp:taxon-name-part><tp:taxon-name-part taxon-name-part-type="species" reg="detriticus">detriticus</tp:taxon-name-part></tp:taxon-name></italic> (Zíbarová 26.V.2017). Scale bar: 5 mm.</p></caption><graphic xmlns:xlink="http://www.w3.org/1999/xlink" xlink:href="mycokeys-41-065-g007.jpg" position="float" orientation="portrait" xlink:type="simple" id="oo_236828.jpg"/></fig><fig id="F8" position="float" orientation="portrait"><label>Figure 8.</label><caption><p>Cystidial elements and basidia of <italic><tp:taxon-name><tp:taxon-name-part taxon-name-part-type="genus" reg="Xylodon">Xylodon</tp:taxon-name-part><tp:taxon-name-part taxon-name-part-type="species" reg="pruinosus">pruinosus</tp:taxon-name-part></tp:taxon-name></italic> (isotype of <italic><tp:taxon-name><tp:taxon-name-part taxon-name-part-type="genus" reg="Hyphodontia">Hyphodontia</tp:taxon-name-part><tp:taxon-name-part taxon-name-part-type="species" reg="magnacystidiata">magnacystidiata</tp:taxon-name-part></tp:taxon-name></italic>).</p></caption><graphic xmlns:xlink="http://www.w3.org/1999/xlink" xlink:href="mycokeys-41-065-g008.jpg" position="float" orientation="portrait" xlink:type="simple" id="oo_236829.jpg"/></fig><table-wrap id="T2" position="float" orientation="portrait"><label>Table 2.</label><caption><p>Spore measurements of five <italic><tp:taxon-name><tp:taxon-name-part taxon-name-part-type="genus" reg="Xylodon">Xylodon</tp:taxon-name-part></tp:taxon-name></italic> species.</p></caption><table id="TID0EMIBG" rules="all"><tbody><tr><th rowspan="1" colspan="1">Species / specimen</th><th rowspan="1" colspan="1">L'</th><th rowspan="1" colspan="1">L</th><th rowspan="1" colspan="1">W'</th><th rowspan="1" colspan="1">W</th><th rowspan="1" colspan="1">Q'</th><th rowspan="1" colspan="1">Q</th><th rowspan="1" colspan="1">n</th></tr><tr><td rowspan="1" colspan="1">
                    <italic><tp:taxon-name>
                        <tp:taxon-name-part taxon-name-part-type="genus" reg="Xylodon">Xylodon</tp:taxon-name-part>
                        <tp:taxon-name-part taxon-name-part-type="species" reg="attenuatus">attenuatus</tp:taxon-name-part>
                      </tp:taxon-name></italic>
                  </td><td rowspan="1" colspan="1">(3.7) 4.1–5.5 (6)</td><td rowspan="1" colspan="1">4.85</td><td rowspan="1" colspan="1">(3) 3.4–4.5 (4.9)</td><td rowspan="1" colspan="1">3.98</td><td rowspan="1" colspan="1">(0.98) 1.06–1.38 (1.46)</td><td rowspan="1" colspan="1">1.22</td><td rowspan="1" colspan="1">180</td></tr><tr><td rowspan="1" colspan="1">Holotype</td><td rowspan="1" colspan="1">(4.3) 4.4–5.7 (5.8)</td><td rowspan="1" colspan="1">4.86</td><td rowspan="1" colspan="1">(3) 3.5–4.3 (4.7)</td><td rowspan="1" colspan="1">3.84</td><td rowspan="1" colspan="1">(1.1) 1.2–1.4 (1.5)</td><td rowspan="1" colspan="1">1.27</td><td rowspan="1" colspan="1">30</td></tr><tr><td rowspan="1" colspan="1">Spirin 8133</td><td rowspan="1" colspan="1">(4.4) 4.54–5.3 (5.5)</td><td rowspan="1" colspan="1">5.01</td><td rowspan="1" colspan="1">(3.2) 3.8–4.6 (4.7)</td><td rowspan="1" colspan="1">4.14</td><td rowspan="1" colspan="1">(1.06) 1.1–1.33 (1.38)</td><td rowspan="1" colspan="1">1.21</td><td rowspan="1" colspan="1">30</td></tr><tr><td rowspan="1" colspan="1">Spirin 8286</td><td rowspan="1" colspan="1">(4.1) 4.14–5.74 (6)</td><td rowspan="1" colspan="1">4.98</td><td rowspan="1" colspan="1">(3.1) 3.84–4.5 (4.5)</td><td rowspan="1" colspan="1">4.11</td><td rowspan="1" colspan="1">(1.02) 1.09–1.34 (1.36)</td><td rowspan="1" colspan="1">1.21</td><td rowspan="1" colspan="1">30</td></tr><tr><td rowspan="1" colspan="1">Spirin 8779</td><td rowspan="1" colspan="1">(4) 4–5.2 (5.4)</td><td rowspan="1" colspan="1">4.67</td><td rowspan="1" colspan="1">(3) 3.2–4.3 (4.4)</td><td rowspan="1" colspan="1">3.82</td><td rowspan="1" colspan="1">(0.98) 1.04–1.38 (1.43)</td><td rowspan="1" colspan="1">1.23</td><td rowspan="1" colspan="1">30</td></tr><tr><td rowspan="1" colspan="1">Spirin 8900a</td><td rowspan="1" colspan="1">(3.7) 3.95–5.25 (5.6)</td><td rowspan="1" colspan="1">4.56</td><td rowspan="1" colspan="1">(3.4) 3.4–4.35 (4.9)</td><td rowspan="1" colspan="1">3.94</td><td rowspan="1" colspan="1">(1.02) 1.02–1.29 (1.37)</td><td rowspan="1" colspan="1">1.16</td><td rowspan="1" colspan="1">30</td></tr><tr><td rowspan="1" colspan="1">Spirin 8964</td><td rowspan="1" colspan="1">(4.5) 4.6–5.6 (5.7)</td><td rowspan="1" colspan="1">5.02</td><td rowspan="1" colspan="1">(3.5) 3.6–4.3 (4.8)</td><td rowspan="1" colspan="1">4.04</td><td rowspan="1" colspan="1">(1.1) 1.1–1.4 (1.4)</td><td rowspan="1" colspan="1">1.25</td><td rowspan="1" colspan="1">30</td></tr><tr><td rowspan="1" colspan="1">
                    <italic><tp:taxon-name>
                        <tp:taxon-name-part taxon-name-part-type="genus" reg="Xylodon">Xylodon</tp:taxon-name-part>
                        <tp:taxon-name-part taxon-name-part-type="species" reg="crystalliger">crystalliger</tp:taxon-name-part>
                      </tp:taxon-name></italic>
                  </td><td rowspan="1" colspan="1">(3.1) 4.2–5.1 (5.9)</td><td rowspan="1" colspan="1">4.66</td><td rowspan="1" colspan="1">(2.4) 3.3–4.2 (4.3)</td><td rowspan="1" colspan="1">3.71</td><td rowspan="1" colspan="1">(1) 1.1–1.4 (1.6)</td><td rowspan="1" colspan="1">1.26</td><td rowspan="1" colspan="1">60</td></tr><tr><td rowspan="1" colspan="1">Holotype</td><td rowspan="1" colspan="1">(3.1) 4.2–5.1 (5.9)</td><td rowspan="1" colspan="1">4.63</td><td rowspan="1" colspan="1">(2.4) 3.1–3.8 (3.9)</td><td rowspan="1" colspan="1">3.5</td><td rowspan="1" colspan="1">(1.2) 1.2–1.5 (1.6)</td><td rowspan="1" colspan="1">1.32</td><td rowspan="1" colspan="1">30</td></tr><tr><td rowspan="1" colspan="1">Bortnicov KUN 3347</td><td rowspan="1" colspan="1">(4.2) 4.2–5.3 (5.5)</td><td rowspan="1" colspan="1">4.69</td><td rowspan="1" colspan="1">(3.3) 3.6–4.2 (4.3)</td><td rowspan="1" colspan="1">3.91</td><td rowspan="1" colspan="1">(1) 1.1–1.4 (1.4)</td><td rowspan="1" colspan="1">1.2</td><td rowspan="1" colspan="1">30</td></tr><tr><td rowspan="1" colspan="1">
                    <italic><tp:taxon-name>
                        <tp:taxon-name-part taxon-name-part-type="genus" reg="Xylodon">Xylodon</tp:taxon-name-part>
                        <tp:taxon-name-part taxon-name-part-type="species" reg="detriticus">detriticus</tp:taxon-name-part>
                      </tp:taxon-name></italic>
                  </td><td rowspan="1" colspan="1">(3.3) 4.3–5.7 (6.1)</td><td rowspan="1" colspan="1">4.92</td><td rowspan="1" colspan="1">(3.1) 3.2–4.1 (4.5)</td><td rowspan="1" colspan="1">3.69</td><td rowspan="1" colspan="1">(0.7) 1.1–1.6 (1.8)</td><td rowspan="1" colspan="1">1.34</td><td rowspan="1" colspan="1">190</td></tr><tr><td rowspan="1" colspan="1">Lectotype</td><td rowspan="1" colspan="1">(4.2) 4.3–6 (6.1)</td><td rowspan="1" colspan="1">5.07</td><td rowspan="1" colspan="1">(3.1) 3.2–4 (4.1)</td><td rowspan="1" colspan="1">3.59</td><td rowspan="1" colspan="1">(1.2) 1.2–1.6 (1.7)</td><td rowspan="1" colspan="1">1.42</td><td rowspan="1" colspan="1">39</td></tr><tr><td rowspan="1" colspan="1">Larsson 5496</td><td rowspan="1" colspan="1">(3.3) 4.2–5.5 (6)</td><td rowspan="1" colspan="1">4.87</td><td rowspan="1" colspan="1">(3.1) 3.2–4.1 (4.5)</td><td rowspan="1" colspan="1">3.61</td><td rowspan="1" colspan="1">(0.7) 1.1–1.6 (1.8)</td><td rowspan="1" colspan="1">1.36</td><td rowspan="1" colspan="1">30</td></tr><tr><td rowspan="1" colspan="1">Larsson 5622</td><td rowspan="1" colspan="1">(4) 4.2–5.1 (5.5)</td><td rowspan="1" colspan="1">4.6</td><td rowspan="1" colspan="1">(3.3) 3.4–3.9 (4)</td><td rowspan="1" colspan="1">3.63</td><td rowspan="1" colspan="1">(1.1) 1.1–1.4 (1.5)</td><td rowspan="1" colspan="1">1.27</td><td rowspan="1" colspan="1">30</td></tr><tr><td rowspan="1" colspan="1">Larsson 5627</td><td rowspan="1" colspan="1">(4) 4.2–5 (5.6)</td><td rowspan="1" colspan="1">4.69</td><td rowspan="1" colspan="1">(3.3) 3.3–4.1 (4.2)</td><td rowspan="1" colspan="1">3.73</td><td rowspan="1" colspan="1">(1.1) 1.2–1.4 (1.4)</td><td rowspan="1" colspan="1">1.26</td><td rowspan="1" colspan="1">31</td></tr><tr><td rowspan="1" colspan="1">Zibarova 26.V.2017</td><td rowspan="1" colspan="1">(4.4) 4.7–5.8 (5.9)</td><td rowspan="1" colspan="1">5.26</td><td rowspan="1" colspan="1">(3.2) 3.3–4.2 (4.3)</td><td rowspan="1" colspan="1">3.83</td><td rowspan="1" colspan="1">(1.1) 1.2–1.6 (1.7)</td><td rowspan="1" colspan="1">1.38</td><td rowspan="1" colspan="1">30</td></tr><tr><td rowspan="1" colspan="1">Zibarova 30.X.2017</td><td rowspan="1" colspan="1">(4.2) 4.2–5.7 (5.9)</td><td rowspan="1" colspan="1">4.99</td><td rowspan="1" colspan="1">(3.2) 3.3–4.1 (4.2)</td><td rowspan="1" colspan="1">3.78</td><td rowspan="1" colspan="1">(1.1) 1.1–1.5 (1.7)</td><td rowspan="1" colspan="1">1.32</td><td rowspan="1" colspan="1">30</td></tr><tr><td rowspan="1" colspan="1">
                    <italic><tp:taxon-name>
                        <tp:taxon-name-part taxon-name-part-type="genus" reg="Xylodon">Xylodon</tp:taxon-name-part>
                        <tp:taxon-name-part taxon-name-part-type="species" reg="pruinosus">pruinosus</tp:taxon-name-part>
                      </tp:taxon-name></italic>
                  </td><td rowspan="1" colspan="1">(4) 4.5–5.9 (7)</td><td rowspan="1" colspan="1">5.09</td><td rowspan="1" colspan="1">(3.3) 3.7–4.8 (5.7)</td><td rowspan="1" colspan="1">4.12</td><td rowspan="1" colspan="1">(0.8) 1.1–1.4 (1.5)</td><td rowspan="1" colspan="1">1.24</td><td rowspan="1" colspan="1">192</td></tr><tr><td rowspan="1" colspan="1">Holotype of <italic><tp:taxon-name><tp:taxon-name-part taxon-name-part-type="genus" reg="Hyphodontia">Hyphodontia</tp:taxon-name-part><tp:taxon-name-part taxon-name-part-type="species" reg="nikolajevae">nikolajevae</tp:taxon-name-part></tp:taxon-name></italic></td><td rowspan="1" colspan="1">(4.6) 4.7–6 (7)</td><td rowspan="1" colspan="1">5.26</td><td rowspan="1" colspan="1">(3.5) 3.8–5 (5.3)</td><td rowspan="1" colspan="1">4.32</td><td rowspan="1" colspan="1">(1) 1.1–1.4 (1.4)</td><td rowspan="1" colspan="1">1.22</td><td rowspan="1" colspan="1">31</td></tr><tr><td rowspan="1" colspan="1">Holotype of <italic><tp:taxon-name><tp:taxon-name-part taxon-name-part-type="genus" reg="Odontia">Odontia</tp:taxon-name-part><tp:taxon-name-part taxon-name-part-type="species" reg="pruinosa">pruinosa</tp:taxon-name-part></tp:taxon-name></italic></td><td rowspan="1" colspan="1">(4) 4.1–5.7 (5.9)</td><td rowspan="1" colspan="1">4.95</td><td rowspan="1" colspan="1">(3.5) 3.6–4.5 (4.6)</td><td rowspan="1" colspan="1">4.03</td><td rowspan="1" colspan="1">(1.1) 1.1–1.4 (1.4)</td><td rowspan="1" colspan="1">1.23</td><td rowspan="1" colspan="1">40</td></tr><tr><td rowspan="1" colspan="1">Spirin 2877</td><td rowspan="1" colspan="1">(4.5) 4.7–6.1 (6.3)</td><td rowspan="1" colspan="1">5.28</td><td rowspan="1" colspan="1">(3.5) 3.8–5 (5.2)</td><td rowspan="1" colspan="1">4.21</td><td rowspan="1" colspan="1">(1) 1.1–1.4 (1.5)</td><td rowspan="1" colspan="1">1.26</td><td rowspan="1" colspan="1">30</td></tr><tr><td rowspan="1" colspan="1">Spirin 9350</td><td rowspan="1" colspan="1">(4.4) 4.7–5.7 (6.2)</td><td rowspan="1" colspan="1">5.21</td><td rowspan="1" colspan="1">(3.5) 3.8–4.8 (5.7)</td><td rowspan="1" colspan="1">4.17</td><td rowspan="1" colspan="1">(0.8) 1.1–1.4 (1.5)</td><td rowspan="1" colspan="1">1.26</td><td rowspan="1" colspan="1">31</td></tr><tr><td rowspan="1" colspan="1">Spirin 9581</td><td rowspan="1" colspan="1">(4.2) 4.2–5.8 (6.1)</td><td rowspan="1" colspan="1">4.99</td><td rowspan="1" colspan="1">(3.3) 3.6–4.4 (4.6)</td><td rowspan="1" colspan="1">3.98</td><td rowspan="1" colspan="1">(1) 1.1–1.4 (1.4)</td><td rowspan="1" colspan="1">1.25</td><td rowspan="1" colspan="1">30</td></tr><tr><td rowspan="1" colspan="1">Spirin 9994</td><td rowspan="1" colspan="1">(4.2) 4.6–5.1 (5.3)</td><td rowspan="1" colspan="1">4.89</td><td rowspan="1" colspan="1">(3.5) 3.6–4.5 (4.6)</td><td rowspan="1" colspan="1">4.04</td><td rowspan="1" colspan="1">(1.1) 1.1–1.3 (1.4)</td><td rowspan="1" colspan="1">1.21</td><td rowspan="1" colspan="1">30</td></tr><tr><td rowspan="1" colspan="1">Holotype of <italic><tp:taxon-name><tp:taxon-name-part taxon-name-part-type="genus" reg="Hyphodontia">Hyphodontia</tp:taxon-name-part><tp:taxon-name-part taxon-name-part-type="species" reg="magnacystidiata">magnacystidiata</tp:taxon-name-part></tp:taxon-name></italic></td><td rowspan="1" colspan="1">(4) 4.3–5.5 (5.6)</td><td rowspan="1" colspan="1">4.92</td><td rowspan="1" colspan="1">(3.1) 3.1–4 (4.2)</td><td rowspan="1" colspan="1">3.68</td><td rowspan="1" colspan="1">(1.1) 1.1–1.6 (1.7)</td><td rowspan="1" colspan="1">1.35</td><td rowspan="1" colspan="1">30</td></tr><tr><td rowspan="1" colspan="1">
                    <italic><tp:taxon-name>
                        <tp:taxon-name-part taxon-name-part-type="genus" reg="Xylodon">Xylodon</tp:taxon-name-part>
                        <tp:taxon-name-part taxon-name-part-type="species" reg="ussuriensis">ussuriensis</tp:taxon-name-part>
                      </tp:taxon-name></italic>
                  </td><td rowspan="1" colspan="1">(4.8) 5.1–6 (6.2)</td><td rowspan="1" colspan="1">5.48</td><td rowspan="1" colspan="1">(3.7) 3.8–4.6 (4.8)</td><td rowspan="1" colspan="1">4.21</td><td rowspan="1" colspan="1">(1.2) 1.2–1.4 (1.5)</td><td rowspan="1" colspan="1">1.3</td><td rowspan="1" colspan="1">92</td></tr><tr><td rowspan="1" colspan="1">Holotype</td><td rowspan="1" colspan="1">(4.9) 5.1–5.9 (6.2)</td><td rowspan="1" colspan="1">5.48</td><td rowspan="1" colspan="1">(3.7) 3.8–4.6 (4.8)</td><td rowspan="1" colspan="1">4.22</td><td rowspan="1" colspan="1">(1.2) 1.2–1.4 (1.4)</td><td rowspan="1" colspan="1">1.3</td><td rowspan="1" colspan="1">32</td></tr><tr><td rowspan="1" colspan="1">Viner KUN 2103</td><td rowspan="1" colspan="1">(4.8) 5–6.1 (6.2)</td><td rowspan="1" colspan="1">5.6</td><td rowspan="1" colspan="1">(3.8) 3.8–4.7 (4.7)</td><td rowspan="1" colspan="1">4.24</td><td rowspan="1" colspan="1">(1.2) 1.2–1.4 (1.5)</td><td rowspan="1" colspan="1">1.32</td><td rowspan="1" colspan="1">30</td></tr><tr><td rowspan="1" colspan="1">Viner KUN 2186</td><td rowspan="1" colspan="1">(5) 5–5.7 (5.8)</td><td rowspan="1" colspan="1">5.37</td><td rowspan="1" colspan="1">(3.8) 4–4.5 (4.6)</td><td rowspan="1" colspan="1">4.18</td><td rowspan="1" colspan="1">(1.2) 1.2–1.4 (1.5)</td><td rowspan="1" colspan="1">1.28</td><td rowspan="1" colspan="1">30</td></tr></tbody></table></table-wrap><table-wrap id="T3" position="float" orientation="portrait"><label>Table 3.</label><caption><p>Measurements of cystidial elements of <italic><tp:taxon-name><tp:taxon-name-part taxon-name-part-type="genus" reg="Xylodon">Xylodon</tp:taxon-name-part><tp:taxon-name-part taxon-name-part-type="species" reg="detriticum">detriticum</tp:taxon-name-part></tp:taxon-name></italic> and <italic><tp:taxon-name><tp:taxon-name-part taxon-name-part-type="genus" reg="Xylodon">X.</tp:taxon-name-part><tp:taxon-name-part taxon-name-part-type="species" reg="pruimosus">pruimosus</tp:taxon-name-part></tp:taxon-name></italic>.</p></caption><table id="TID0EHLAI" rules="all"><tbody><tr><th rowspan="1" colspan="1">Species / specimen</th><th rowspan="1" colspan="1">L'</th><th rowspan="1" colspan="1">L</th><th rowspan="1" colspan="1">W'</th><th rowspan="1" colspan="1">W</th><th rowspan="1" colspan="1">n</th></tr><tr><td rowspan="1" colspan="1">
                    <italic><tp:taxon-name>
                        <tp:taxon-name-part taxon-name-part-type="genus" reg="Xylodon">Xylodon</tp:taxon-name-part>
                        <tp:taxon-name-part taxon-name-part-type="species" reg="detriticus">detriticus</tp:taxon-name-part>
                      </tp:taxon-name></italic>
                  </td><td rowspan="1" colspan="1">(30) 58.9–110 (115)</td><td rowspan="1" colspan="1">85</td><td rowspan="1" colspan="1">(4) 4.1–8.5 (9.6)</td><td rowspan="1" colspan="1">6.3</td><td rowspan="1" colspan="1">120</td></tr><tr><td rowspan="1" colspan="1">Lectotype</td><td rowspan="1" colspan="1">(67) 69.9–96.7 (110)</td><td rowspan="1" colspan="1">83.8</td><td rowspan="1" colspan="1">(4) 4–9.1 (9.2)</td><td rowspan="1" colspan="1">6.5</td><td rowspan="1" colspan="1">20</td></tr><tr><td rowspan="1" colspan="1">Larsson 5496</td><td rowspan="1" colspan="1">(30) 45.2–108.2 (112)</td><td rowspan="1" colspan="1">81.2</td><td rowspan="1" colspan="1">(4.1) 4.3–7 (7.2)</td><td rowspan="1" colspan="1">5.7</td><td rowspan="1" colspan="1">20</td></tr><tr><td rowspan="1" colspan="1">Larsson 5622</td><td rowspan="1" colspan="1">(30) 45–103 (110)</td><td rowspan="1" colspan="1">82.7</td><td rowspan="1" colspan="1">(4.1) 4.3–7.5 (8.5)</td><td rowspan="1" colspan="1">5.7</td><td rowspan="1" colspan="1">20</td></tr><tr><td rowspan="1" colspan="1">Larsson 5627</td><td rowspan="1" colspan="1">(56) 58.7–104.6 (110)</td><td rowspan="1" colspan="1">79.1</td><td rowspan="1" colspan="1">(4.4) 4.8–8.9 (9.6)</td><td rowspan="1" colspan="1">6.4</td><td rowspan="1" colspan="1">20</td></tr><tr><td rowspan="1" colspan="1">Zibarova 26.V.2017</td><td rowspan="1" colspan="1">(80) 83.8–103.3 (110)</td><td rowspan="1" colspan="1">95.1</td><td rowspan="1" colspan="1">(4) 5.4–8.1 (8.5)</td><td rowspan="1" colspan="1">7.1</td><td rowspan="1" colspan="1">20</td></tr><tr><td rowspan="1" colspan="1">Zibarova 30.X.2017</td><td rowspan="1" colspan="1">(67) 73.7–112.2 (115)</td><td rowspan="1" colspan="1">87.7</td><td rowspan="1" colspan="1">(4) 5–7.4 (7.5)</td><td rowspan="1" colspan="1">6.3</td><td rowspan="1" colspan="1">20</td></tr><tr><td rowspan="1" colspan="1">
                    <italic><tp:taxon-name>
                        <tp:taxon-name-part taxon-name-part-type="genus" reg="Xylodon">Xylodon</tp:taxon-name-part>
                        <tp:taxon-name-part taxon-name-part-type="species" reg="pruinosus">pruinosus</tp:taxon-name-part>
                      </tp:taxon-name></italic>
                  </td><td rowspan="1" colspan="1">(35) 44–84 (107)</td><td rowspan="1" colspan="1">61.9</td><td rowspan="1" colspan="1">(4) 4.9–10.9 (12.4)</td><td rowspan="1" colspan="1">7.2</td><td rowspan="1" colspan="1">146</td></tr><tr><td rowspan="1" colspan="1">Holotype of <italic><tp:taxon-name><tp:taxon-name-part taxon-name-part-type="genus" reg="Hyphodontia">Hyphodontia</tp:taxon-name-part><tp:taxon-name-part taxon-name-part-type="species" reg="nikolajevae">nikolajevae</tp:taxon-name-part></tp:taxon-name></italic></td><td rowspan="1" colspan="1">(41) 43–95 (99)</td><td rowspan="1" colspan="1">64</td><td rowspan="1" colspan="1">(4) 5–12 (12)</td><td rowspan="1" colspan="1">7.7</td><td rowspan="1" colspan="1">21</td></tr><tr><td rowspan="1" colspan="1">Isolectotype of <italic><tp:taxon-name><tp:taxon-name-part taxon-name-part-type="genus" reg="Odontia">Odontia</tp:taxon-name-part><tp:taxon-name-part taxon-name-part-type="species" reg="pruinosa">pruinosa</tp:taxon-name-part></tp:taxon-name></italic></td><td rowspan="1" colspan="1">(43) 45.9–80.4 (107)</td><td rowspan="1" colspan="1">64</td><td rowspan="1" colspan="1">(4.6) 5.3–10.6 (12.4)</td><td rowspan="1" colspan="1">7.3</td><td rowspan="1" colspan="1">20</td></tr><tr><td rowspan="1" colspan="1">Spirin 2877</td><td rowspan="1" colspan="1">(35) 42.6–80 (80)</td><td rowspan="1" colspan="1">58.4</td><td rowspan="1" colspan="1">(4) 4.8–7.9 (8)</td><td rowspan="1" colspan="1">6.2</td><td rowspan="1" colspan="1">20</td></tr><tr><td rowspan="1" colspan="1">Spirin 9350</td><td rowspan="1" colspan="1">(41) 44.8–83.2 (86)</td><td rowspan="1" colspan="1">61.8</td><td rowspan="1" colspan="1">(4.6) 4.7–10 (10.7)</td><td rowspan="1" colspan="1">7.2</td><td rowspan="1" colspan="1">20</td></tr><tr><td rowspan="1" colspan="1">Spirin 9581</td><td rowspan="1" colspan="1">(49) 51.8–84.1 (86)</td><td rowspan="1" colspan="1">64.6</td><td rowspan="1" colspan="1">(4.9) 5–9 (11)</td><td rowspan="1" colspan="1">7.1</td><td rowspan="1" colspan="1">20</td></tr><tr><td rowspan="1" colspan="1">Spirin 9994</td><td rowspan="1" colspan="1">(45) 45.8–75.3 (81)</td><td rowspan="1" colspan="1">58.9</td><td rowspan="1" colspan="1">(5.3) 5.6–10.2 (10.8)</td><td rowspan="1" colspan="1">7.8</td><td rowspan="1" colspan="1">20</td></tr><tr><td rowspan="1" colspan="1">Isotype of <italic><tp:taxon-name><tp:taxon-name-part taxon-name-part-type="genus" reg="Hyphodontia">Hyphodontia</tp:taxon-name-part><tp:taxon-name-part taxon-name-part-type="species" reg="magnacystidiata">magnacystidiata</tp:taxon-name-part></tp:taxon-name></italic></td><td rowspan="1" colspan="1">(48) 51–95 (104)</td><td rowspan="1" colspan="1">75.8</td><td rowspan="1" colspan="1">(4.1) 6–12 (14)</td><td rowspan="1" colspan="1">8.4</td><td rowspan="1" colspan="1">25</td></tr></tbody></table></table-wrap><p><italic><tp:taxon-name><tp:taxon-name-part taxon-name-part-type="genus" reg="Xylodon">Xylodon</tp:taxon-name-part><tp:taxon-name-part taxon-name-part-type="species" reg="detriticus">detriticus</tp:taxon-name-part></tp:taxon-name></italic> grows on ferns and grasses, developing thin farinaceous basidiocarps. The species evidently has a more southern distribution than <italic><tp:taxon-name><tp:taxon-name-part taxon-name-part-type="genus" reg="Xylodon">X.</tp:taxon-name-part><tp:taxon-name-part taxon-name-part-type="species" reg="pruinosus">pruinosus</tp:taxon-name-part></tp:taxon-name></italic>. Earlier reports of <italic><tp:taxon-name><tp:taxon-name-part taxon-name-part-type="genus" reg="Xylodon">X.</tp:taxon-name-part><tp:taxon-name-part taxon-name-part-type="species" reg="detriticus">detriticus</tp:taxon-name-part></tp:taxon-name></italic> from woody substrates should be treated with caution and may represent <italic><tp:taxon-name><tp:taxon-name-part taxon-name-part-type="genus" reg="Xylodon">X.</tp:taxon-name-part><tp:taxon-name-part taxon-name-part-type="species" reg="pruinosus">pruinosus</tp:taxon-name-part></tp:taxon-name></italic> or as yet undescribed taxa.</p><!--PageBreak--></tp:treatment-sec><ref-list><ref id="B10"><mixed-citation xmlns:xlink="http://www.w3.org/1999/xlink" xlink:type="simple"><person-group><name name-style="western"><surname>Eriksson</surname><given-names>J</given-names></name><name name-style="western"><surname>Ryvarden</surname><given-names>L</given-names></name></person-group> (<year>1976</year>) The <tp:taxon-name><tp:taxon-name-part taxon-name-part-type="family">Corticiaceae</tp:taxon-name-part></tp:taxon-name> of North Europe volume 4, <italic><tp:taxon-name><tp:taxon-name-part taxon-name-part-type="genus">Hyphodermella</tp:taxon-name-part></tp:taxon-name></italic>–<italic><tp:taxon-name><tp:taxon-name-part taxon-name-part-type="genus">Mycoacia</tp:taxon-name-part></tp:taxon-name></italic>. Fungiflora, Oslo, 1–338.</mixed-citation></ref><ref id="B17"><mixed-citation xmlns:xlink="http://www.w3.org/1999/xlink" xlink:type="simple"><person-group><name name-style="western"><surname>Hjortstam</surname><given-names>K</given-names></name><name name-style="western"><surname>Ryvarden</surname><given-names>L</given-names></name></person-group> (<year>2009</year>) <article-title>A checklist of names in <italic><tp:taxon-name><tp:taxon-name-part taxon-name-part-type="genus">Hyphodontia</tp:taxon-name-part></tp:taxon-name></italic> sensu stricto-sensu lato and <italic><tp:taxon-name><tp:taxon-name-part taxon-name-part-type="genus">Schizopora</tp:taxon-name-part></tp:taxon-name></italic> with new combinations in <italic><tp:taxon-name><tp:taxon-name-part taxon-name-part-type="genus">Lagarobasidium</tp:taxon-name-part></tp:taxon-name></italic>, <italic><tp:taxon-name><tp:taxon-name-part taxon-name-part-type="genus">Lyomyces</tp:taxon-name-part></tp:taxon-name></italic>, <italic><tp:taxon-name><tp:taxon-name-part taxon-name-part-type="genus">Kneiffiella</tp:taxon-name-part></tp:taxon-name></italic>, <italic><tp:taxon-name><tp:taxon-name-part taxon-name-part-type="genus">Schizopora</tp:taxon-name-part></tp:taxon-name></italic>, and <italic><tp:taxon-name><tp:taxon-name-part taxon-name-part-type="genus">Xylodon</tp:taxon-name-part></tp:taxon-name></italic>.</article-title><source>Synopsis Fungorum</source><volume>26</volume>: <fpage>33</fpage>–<lpage>55</lpage>.</mixed-citation></ref><ref id="B29"><mixed-citation xmlns:xlink="http://www.w3.org/1999/xlink" xlink:type="simple"><person-group><name name-style="western"><surname>Lindsey</surname><given-names>JP</given-names></name><name name-style="western"><surname>Gilbertson</surname><given-names>RL</given-names></name></person-group> (<year>1977</year>) <article-title>New species of corticioid fungi on quaking aspen.</article-title><source>Mycotaxon</source><volume>5</volume>: <fpage>311</fpage>–<lpage>319</lpage>.</mixed-citation></ref></ref-list></tp:taxon-treatment>
