# Supplementary material for: Additions to the taxonomy of Lagarobasidium and Xylodon (Hymenochaetales, Basidiomycota)
Source: MycoKeys. 2018 Oct 23;(41):65–90. doi: 10.3897/mycokeys.41.28987 (PMC6207632; doi:10.3897/mycokeys.41.28987)
Supplement: XML Treatment for Xylodon nongravis [file mycokeys.41.28987-treatment5.xml]

<!DOCTYPE tp:taxon-treatment
  PUBLIC "-//TaxonX//DTD Taxonomic Treatment Publishing DTD v0 20100105//EN" "tax-treatment-NSO.dtd">
<tp:taxon-treatment xmlns:tp="http://www.plazi.org/taxpub"><tp:treatment-meta><kwd-group><label>Taxon classification</label><kwd><named-content xmlns:xlink="http://www.w3.org/1999/xlink" content-type="kingdom">Fungi</named-content></kwd><kwd><named-content xmlns:xlink="http://www.w3.org/1999/xlink" content-type="order">Hymenochaetales</named-content></kwd><kwd><named-content xmlns:xlink="http://www.w3.org/1999/xlink" content-type="family">Schizoporaceae</named-content></kwd></kwd-group><mixed-citation publication-type="journal"><person-group><name><surname>Viner</surname><given-names>Ilya</given-names></name><name><surname>Spirin</surname><given-names>Viacheslav</given-names></name><name><surname>Zíbarová</surname><given-names>Lucie</given-names></name><name><surname>Larsson</surname><given-names>Karl-Henrik</given-names></name></person-group><article-title>Additions to the taxonomy of <italic><tp:taxon-name><tp:taxon-name-part taxon-name-part-type="genus" reg="Lagarobasidium">Lagarobasidium</tp:taxon-name-part></tp:taxon-name></italic> and <italic><tp:taxon-name><tp:taxon-name-part taxon-name-part-type="genus" reg="Xylodon">Xylodon</tp:taxon-name-part></tp:taxon-name></italic> (<tp:taxon-name><tp:taxon-name-part taxon-name-part-type="order">Hymenochaetales</tp:taxon-name-part></tp:taxon-name>, <tp:taxon-name><tp:taxon-name-part taxon-name-part-type="phylum">Basidiomycota</tp:taxon-name-part></tp:taxon-name>)</article-title><source>MycoKeys</source><day>23</day><month>10</month><year>2018</year><volume>2018</volume><issue>41</issue><fpage>65</fpage><lpage>90</lpage><pub-id pub-id-type="doi">10.3897/mycokeys.41.28987</pub-id></mixed-citation></tp:treatment-meta><tp:nomenclature><tp:taxon-name>
            <tp:taxon-name-part taxon-name-part-type="genus" reg="Xylodon">Xylodon</tp:taxon-name-part>
            <tp:taxon-name-part taxon-name-part-type="species" reg="nongravis">nongravis</tp:taxon-name-part>
          </tp:taxon-name><tp:taxon-authority>(Lloyd) C.C. Chen &amp; Sheng H. Wu, in Chen et al. 2018: 349</tp:taxon-authority><xref ref-type="fig" rid="F9">Figure 9</xref><!--PageBreak--></tp:nomenclature><tp:treatment-sec sec-type="Basionym" id="SECID0EDJCI"><title>Basionym.</title><p><italic><tp:taxon-name><tp:taxon-name-part taxon-name-part-type="genus" reg="Polyporus">Polyporus</tp:taxon-name-part><tp:taxon-name-part taxon-name-part-type="species" reg="nongravis">nongravis</tp:taxon-name-part></tp:taxon-name></italic> Lloyd, Mycol. Writings 6 (61): 891. 1919.</p></tp:treatment-sec><tp:treatment-sec sec-type="material" id="SECID0EUJCI"><title>Type.</title><p>Sri Lanka. Peradeniya, on rotten branch, T.Petch (holotype BPI [305211]).</p><p><xref ref-type="bibr" rid="B43">Wu (2000)</xref> re-described and illustrated this poroid species as <italic><tp:taxon-name><tp:taxon-name-part taxon-name-part-type="genus" reg="Hyphodontia">Hyphodontia</tp:taxon-name-part><tp:taxon-name-part taxon-name-part-type="species" reg="nongravis">nongravis</tp:taxon-name-part></tp:taxon-name></italic> (Lloyd) S.H. Wu. Our specimens collected in the Russian Far East fit well with his description. One of these collections (Spirin 5763) was sequenced and proved to <!--PageBreak-->be close to other sequences of <italic><tp:taxon-name><tp:taxon-name-part taxon-name-part-type="genus" reg="Hyphodontia">H.</tp:taxon-name-part><tp:taxon-name-part taxon-name-part-type="species" reg="nongravis">nongravis</tp:taxon-name-part></tp:taxon-name></italic> available in GenBank. The species undoubtedly belongs to the core <italic><tp:taxon-name><tp:taxon-name-part taxon-name-part-type="genus" reg="Xylodon">Xylodon</tp:taxon-name-part></tp:taxon-name></italic> clade (Figure <xref ref-type="fig" rid="F1">1</xref>) where it has been combined by <xref ref-type="bibr" rid="B6">Chen et al. (2018)</xref>. However, the type specimen of <italic><tp:taxon-name><tp:taxon-name-part taxon-name-part-type="genus" reg="Polyporus">Polyporus</tp:taxon-name-part><tp:taxon-name-part taxon-name-part-type="species" reg="nongravis">nongravis</tp:taxon-name-part></tp:taxon-name></italic> possesses small but clear morphological differences from our collections: in particular, wider pores (2–3 per mm in the type, 3–4 per mm in East Asian specimens) and broader tramal hyphae (4–6 μm vs. 3–4.5 μm in diam.), as well as broader, predominantly subglobose basidiospores, 3.9–4.7×3.6–4.2 μm (n=30/1), L=4.27, W=3.97, Q=1.08 (vs ovoid-ellipsoid, 4.0–5.2×3.0–4.1 μm (n=60/2), L=4.74, W=3.46, Q=1.38 in East Asian specimens). An epitype for <italic><tp:taxon-name><tp:taxon-name-part taxon-name-part-type="genus" reg="Polyporus">P.</tp:taxon-name-part><tp:taxon-name-part taxon-name-part-type="species" reg="nongravis">nongravis</tp:taxon-name-part></tp:taxon-name></italic> from the <italic>locus classicus</italic> is needed to re-introduce this species based on modern methods and to clarify the taxonomic status of <italic><tp:taxon-name><tp:taxon-name-part taxon-name-part-type="genus" reg="Xylodon">X.</tp:taxon-name-part><tp:taxon-name-part taxon-name-part-type="species" reg="nongravis">nongravis</tp:taxon-name-part></tp:taxon-name></italic> sensu East Asia.</p><fig id="F9" position="float" orientation="portrait"><label>Figure 9.</label><caption><p>Basidiocarp of <italic><tp:taxon-name><tp:taxon-name-part taxon-name-part-type="genus" reg="Xylodon">Xylodon</tp:taxon-name-part><tp:taxon-name-part taxon-name-part-type="species" reg="nongravis">nongravis</tp:taxon-name-part></tp:taxon-name></italic> (Spirin 5763). Scale bar: 5 mm.</p></caption><graphic xmlns:xlink="http://www.w3.org/1999/xlink" xlink:href="mycokeys-41-065-g009.jpg" position="float" orientation="portrait" xlink:type="simple" id="oo_236830.jpg"/></fig></tp:treatment-sec><tp:treatment-sec><!--Section generated to contain objects referenced in tp:taxon-treatment.--><fig id="F1" position="float" orientation="portrait"><label>Figure 1.</label><caption><p>Phylogenetic relationships of <italic><tp:taxon-name><tp:taxon-name-part taxon-name-part-type="genus" reg="Xylodon">Xylodon</tp:taxon-name-part></tp:taxon-name></italic> inferred from ITS sequences using Bayesian analysis. A 50% majority rule consensus phylogram. Bayesian posterior probabilities, <abbrev xmlns:xlink="http://www.w3.org/1999/xlink" xlink:title="maximum likelihood" id="ABBRID0EI5BG" xlink:type="simple">ML</abbrev> bootstrap and <abbrev xmlns:xlink="http://www.w3.org/1999/xlink" xlink:title="maximum parsimony" id="ABBRID0EM5BG" xlink:type="simple">MP</abbrev> bootstrap values are shown on nodes; branch lengths reflect estimated number of changes per site.</p></caption><graphic xmlns:xlink="http://www.w3.org/1999/xlink" xlink:href="mycokeys-41-065-g001.jpg" position="float" orientation="portrait" xlink:type="simple" id="oo_236821.jpg"/></fig></tp:treatment-sec><ref-list><ref id="B43"><mixed-citation xmlns:xlink="http://www.w3.org/1999/xlink" xlink:type="simple"><person-group><name name-style="western"><surname>Wu</surname><given-names>SH</given-names></name></person-group> (<year>2000</year>) <article-title>Studies on <italic><tp:taxon-name><tp:taxon-name-part taxon-name-part-type="genus">Schizopora</tp:taxon-name-part><tp:taxon-name-part taxon-name-part-type="species">flavipora</tp:taxon-name-part></tp:taxon-name></italic> s. l., with special emphasis on specimens from Taiwan.</article-title><source>Mycotaxon</source><volume>76</volume>: <fpage>51</fpage>–<lpage>66</lpage>.</mixed-citation></ref><ref id="B6"><mixed-citation xmlns:xlink="http://www.w3.org/1999/xlink" xlink:type="simple"><person-group><name name-style="western"><surname>Chen</surname><given-names>CC</given-names></name><name name-style="western"><surname>Wu</surname><given-names>SH</given-names></name><name name-style="western"><surname>Chen</surname><given-names>CY</given-names></name></person-group> (<year>2018</year>) <article-title><italic><tp:taxon-name><tp:taxon-name-part taxon-name-part-type="genus">Xylodon</tp:taxon-name-part><tp:taxon-name-part taxon-name-part-type="species">subflaviporus</tp:taxon-name-part></tp:taxon-name></italic> sp. nov. (<tp:taxon-name><tp:taxon-name-part taxon-name-part-type="order">Hymenochaetales</tp:taxon-name-part></tp:taxon-name>, <tp:taxon-name><tp:taxon-name-part taxon-name-part-type="phylum">Basidiomycota</tp:taxon-name-part></tp:taxon-name>) from East Asia.</article-title><source>Mycoscience</source><volume>59</volume>: <fpage>343</fpage>–<lpage>352</lpage>. <ext-link xlink:type="simple" ext-link-type="doi" xlink:href="10.1016/j.myc.2017.12.004">https://doi.org/10.1016/j.myc.2017.12.004</ext-link></mixed-citation></ref></ref-list></tp:taxon-treatment>
