# Supplementary material for: Additions to the taxonomy of Lagarobasidium and Xylodon (Hymenochaetales, Basidiomycota)
Source: MycoKeys. 2018 Oct 23;(41):65–90. doi: 10.3897/mycokeys.41.28987 (PMC6207632; doi:10.3897/mycokeys.41.28987)
Supplement: XML Treatment for Xylodon pruinosus [file mycokeys.41.28987-treatment6.xml]

<!DOCTYPE tp:taxon-treatment
  PUBLIC "-//TaxonX//DTD Taxonomic Treatment Publishing DTD v0 20100105//EN" "tax-treatment-NSO.dtd">
<tp:taxon-treatment xmlns:tp="http://www.plazi.org/taxpub"><tp:treatment-meta><kwd-group><label>Taxon classification</label><kwd><named-content xmlns:xlink="http://www.w3.org/1999/xlink" content-type="kingdom">Fungi</named-content></kwd><kwd><named-content xmlns:xlink="http://www.w3.org/1999/xlink" content-type="order">Hymenochaetales</named-content></kwd><kwd><named-content xmlns:xlink="http://www.w3.org/1999/xlink" content-type="family">Schizoporaceae</named-content></kwd></kwd-group><mixed-citation publication-type="journal"><person-group><name><surname>Viner</surname><given-names>Ilya</given-names></name><name><surname>Spirin</surname><given-names>Viacheslav</given-names></name><name><surname>Zíbarová</surname><given-names>Lucie</given-names></name><name><surname>Larsson</surname><given-names>Karl-Henrik</given-names></name></person-group><article-title>Additions to the taxonomy of <italic><tp:taxon-name><tp:taxon-name-part taxon-name-part-type="genus" reg="Lagarobasidium">Lagarobasidium</tp:taxon-name-part></tp:taxon-name></italic> and <italic><tp:taxon-name><tp:taxon-name-part taxon-name-part-type="genus" reg="Xylodon">Xylodon</tp:taxon-name-part></tp:taxon-name></italic> (<tp:taxon-name><tp:taxon-name-part taxon-name-part-type="order">Hymenochaetales</tp:taxon-name-part></tp:taxon-name>, <tp:taxon-name><tp:taxon-name-part taxon-name-part-type="phylum">Basidiomycota</tp:taxon-name-part></tp:taxon-name>)</article-title><source>MycoKeys</source><day>23</day><month>10</month><year>2018</year><volume>2018</volume><issue>41</issue><fpage>65</fpage><lpage>90</lpage><pub-id pub-id-type="doi">10.3897/mycokeys.41.28987</pub-id></mixed-citation></tp:treatment-meta><tp:nomenclature><tp:taxon-name>
            <tp:taxon-name-part taxon-name-part-type="genus" reg="Xylodon">Xylodon</tp:taxon-name-part>
            <tp:taxon-name-part taxon-name-part-type="species" reg="pruinosus">pruinosus</tp:taxon-name-part>
            <object-id xmlns:xlink="http://www.w3.org/1999/xlink" content-type="mycobank" xlink:type="simple">MB825369</object-id>
          </tp:taxon-name><tp:taxon-authority>(Bres.) Spirin &amp; Viner</tp:taxon-authority><tp:taxon-status xmlns:xlink="http://www.w3.org/1999/xlink" xlink:type="simple">comb. nov.</tp:taxon-status><xref ref-type="fig" rid="F6">Figures 6 a,b</xref><xref ref-type="fig" rid="F8">, 8</xref><xref ref-type="fig" rid="F10">, 10</xref><xref ref-type="fig" rid="F11">, 11</xref></tp:nomenclature><tp:treatment-sec sec-type="Basionym" id="SECID0E1OCI"><title>Basionym.</title><p><italic><tp:taxon-name><tp:taxon-name-part taxon-name-part-type="genus" reg="Odontia">Odontia</tp:taxon-name-part><tp:taxon-name-part taxon-name-part-type="species" reg="pruinosa">pruinosa</tp:taxon-name-part></tp:taxon-name></italic> Bres., Annales Mycologici 18 (1–3): 43. 1920. ≡ <italic><tp:taxon-name><tp:taxon-name-part taxon-name-part-type="genus" reg="Lagarobasidium">Lagarobasidium</tp:taxon-name-part><tp:taxon-name-part taxon-name-part-type="species" reg="pruinosum">pruinosum</tp:taxon-name-part></tp:taxon-name></italic> (Bres.) Jülich, Persoonia 8: 84. 1974.</p></tp:treatment-sec><tp:treatment-sec sec-type="material" id="SECID0EWPCI"><title>Type.</title><p>Germany. Nordrhein-Westfalen, Lengerich, W.Brinkmann (lectotype L [L 0053271], designated by <xref ref-type="bibr" rid="B20">Jülich 1974</xref>: 84).</p><p>= <italic><tp:taxon-name><tp:taxon-name-part taxon-name-part-type="genus" reg="Hyphodontia">Hyphodontia</tp:taxon-name-part><tp:taxon-name-part taxon-name-part-type="species" reg="nikolajevae">nikolajevae</tp:taxon-name-part></tp:taxon-name></italic> Parmasto, Conspectus Systematis Corticiacearum: 213. 1968. Type: Estonia. Ida-Virumaa, Kohtla-Järve, Pärnassaare, on <italic><tp:taxon-name><tp:taxon-name-part taxon-name-part-type="genus" reg="Betula">Betula</tp:taxon-name-part><tp:taxon-name-part taxon-name-part-type="species" reg="pubescens">pubescens</tp:taxon-name-part></tp:taxon-name></italic>, 1 Oct 1958, E.Parmasto (holotype: TAAM [9683], by original designation).</p><p>= <italic><tp:taxon-name><tp:taxon-name-part taxon-name-part-type="genus" reg="Hyphodontia">Hyphodontia</tp:taxon-name-part><tp:taxon-name-part taxon-name-part-type="species" reg="magnacystidiata">magnacystidiata</tp:taxon-name-part></tp:taxon-name></italic> Lindsey &amp; Gilb., Mycotaxon 5: 315. 1977. Type: USA. New York, Franklin County, Paul Smith’s, on <italic><tp:taxon-name><tp:taxon-name-part taxon-name-part-type="genus" reg="Populus">Populus</tp:taxon-name-part><tp:taxon-name-part taxon-name-part-type="species" reg="tremuloides">tremuloides</tp:taxon-name-part></tp:taxon-name></italic>, 12 Sep 1965, R.L.Gilbertson 5481 (holotype: BPI [266395], by original designation).</p></tp:treatment-sec><tp:treatment-sec sec-type="description" id="SECID0EQRCI"><title>Description.</title><p>Basidiocarps annual, resupinate, up to 5 cm in widest dimension. Margin poorly differentiated, pruinose. Hymenial surface greyish-white or pale cream-coloured, grandinioid to odontoid; projections rather regularly arranged, from 100 µm to 250 µm high, 80–100 μm broad at base, 6–8 per mm. Hyphal structure monomitic, hyphae clamped, faintly cyanophilous, thin-walled. Subicular hyphae interwoven and frequently branched, 2.2–4.7(–6.1) μm in diam. (n=60/6). Tramal hyphae subparallel, subhymenial hyphae short-celled, 2.0–3.5(–3.9) μm in diam. (n=60/6). Stellate crystals abundant in trama, subiculum and subhymenium, 4.4–8.3 μm in diam. Cystidia large, thin-walled, of subicular, tramal or subhymenial origin, clavate to spathuliform, often with an intercalary inflation, sometimes slightly thick-walled (wall not exceeding 1 μm thick), rarely forked, (35.0–)44.0–84.0(–107.0)×(4.0–)4.9–10.9(–12.4) μm (n=121/6), occasionally bearing 1–2 clamped septa. Basidia suburniform, 4-spored, (12.0–)14.0–20.8(–24.0)×3.4–4.2(–5.5) μm (n=60/6), thin-walled. Basidiospores clearly thick-walled, ellipsoid to broadly ellipsoid, usually with an oil-drop, (4.0–)4.5–5.9(–7.0)×(3.3–)3.7–4.8(–5.7) μm (n=192/6), L=5.09, W=4.12, Q=1.24, cyanophilous.</p><fig id="F10" position="float" orientation="portrait"><label>Figure 10.</label><caption><p>Cystidial elements of <italic><tp:taxon-name><tp:taxon-name-part taxon-name-part-type="genus" reg="Xylodon">Xylodon</tp:taxon-name-part><tp:taxon-name-part taxon-name-part-type="species" reg="pruinosus">pruinosus</tp:taxon-name-part></tp:taxon-name></italic>: <bold>a</bold> Spirin 9581 <bold>b</bold> Spirin 2877 <bold>c</bold> holotype of <italic><tp:taxon-name><tp:taxon-name-part taxon-name-part-type="genus" reg="Hyphodontia">Hyphodontia</tp:taxon-name-part><tp:taxon-name-part taxon-name-part-type="species" reg="nikolajevae">nikolajevae</tp:taxon-name-part></tp:taxon-name></italic>.</p></caption><graphic xmlns:xlink="http://www.w3.org/1999/xlink" xlink:href="mycokeys-41-065-g010.jpg" position="float" orientation="portrait" xlink:type="simple" id="oo_236831.jpg"/></fig><fig id="F11" position="float" orientation="portrait"><label>Figure 11.</label><caption><p>Basidiocarp of <italic><tp:taxon-name><tp:taxon-name-part taxon-name-part-type="genus" reg="Xylodon">Xylodon</tp:taxon-name-part><tp:taxon-name-part taxon-name-part-type="species" reg="pruinosus">pruinosus</tp:taxon-name-part></tp:taxon-name></italic> (Spirin 2877). Scale bar: 5 mm.</p></caption><graphic xmlns:xlink="http://www.w3.org/1999/xlink" xlink:href="mycokeys-41-065-g011.jpg" position="float" orientation="portrait" xlink:type="simple" id="oo_236832.jpg"/></fig></tp:treatment-sec><tp:treatment-sec sec-type="distribution" id="SECID0EWTCI"><title>Distribution and ecology.</title><p>Europe (Estonia, Finland, Germany, Norway, Russia – up to Ural Mts.), North America, on medium-decayed wood of angiosperms.</p></tp:treatment-sec><tp:treatment-sec sec-type="remarks" id="SECID0E2TCI"><title>Remarks</title><p>. The type specimen of <italic><tp:taxon-name><tp:taxon-name-part taxon-name-part-type="genus" reg="Hyphodontia">Hyphodontia</tp:taxon-name-part><tp:taxon-name-part taxon-name-part-type="species" reg="nikolajevae">nikolajevae</tp:taxon-name-part></tp:taxon-name></italic> Parmasto reveals no essential differences from the type and other collections of <italic><tp:taxon-name><tp:taxon-name-part taxon-name-part-type="genus" reg="Xylodon">X.</tp:taxon-name-part><tp:taxon-name-part taxon-name-part-type="species" reg="pruinosus">pruinosus</tp:taxon-name-part></tp:taxon-name></italic> studied by us. On average, <italic><tp:taxon-name><tp:taxon-name-part taxon-name-part-type="genus" reg="Xylodon">Xylodon</tp:taxon-name-part><tp:taxon-name-part taxon-name-part-type="species" reg="pruinosus">pruinosus</tp:taxon-name-part></tp:taxon-name></italic> has wider basidiospores than <italic><tp:taxon-name><tp:taxon-name-part taxon-name-part-type="genus" reg="Xylodon">X.</tp:taxon-name-part><tp:taxon-name-part taxon-name-part-type="species" reg="detriticus">detriticus</tp:taxon-name-part></tp:taxon-name></italic> (Table <xref ref-type="table" rid="T2">2</xref>).</p><!--PageBreak--></tp:treatment-sec><tp:treatment-sec><!--Section generated to contain objects referenced in tp:taxon-treatment.--><fig id="F6" position="float" orientation="portrait"><label>Figure 6.</label><caption><p>Basidiospores of two <italic><tp:taxon-name><tp:taxon-name-part taxon-name-part-type="genus" reg="Xylodon">Xylodon</tp:taxon-name-part></tp:taxon-name></italic> species in CB: <bold>a</bold><italic><tp:taxon-name><tp:taxon-name-part taxon-name-part-type="genus" reg="Xylodon">X.</tp:taxon-name-part><tp:taxon-name-part taxon-name-part-type="species" reg="pruinosus">pruinosus</tp:taxon-name-part></tp:taxon-name></italic> (Spirin 9994) <bold>b</bold><italic><tp:taxon-name><tp:taxon-name-part taxon-name-part-type="genus" reg="Xylodon">X.</tp:taxon-name-part><tp:taxon-name-part taxon-name-part-type="species" reg="pruinosus">pruinosus</tp:taxon-name-part></tp:taxon-name></italic> (isotype of <italic><tp:taxon-name><tp:taxon-name-part taxon-name-part-type="genus" reg="Hyphodontia">Hyphodontia</tp:taxon-name-part><tp:taxon-name-part taxon-name-part-type="species" reg="magnacystidiata">magnacystidiata</tp:taxon-name-part></tp:taxon-name></italic>) <bold>c</bold><italic><tp:taxon-name><tp:taxon-name-part taxon-name-part-type="genus" reg="Xylodon">X.</tp:taxon-name-part><tp:taxon-name-part taxon-name-part-type="species" reg="detriticus">detriticus</tp:taxon-name-part></tp:taxon-name></italic> Zíbarová (26.V.2017).</p></caption><graphic xmlns:xlink="http://www.w3.org/1999/xlink" xlink:href="mycokeys-41-065-g006.jpg" position="float" orientation="portrait" xlink:type="simple" id="oo_236827.jpg"/></fig><fig id="F8" position="float" orientation="portrait"><label>Figure 8.</label><caption><p>Cystidial elements and basidia of <italic><tp:taxon-name><tp:taxon-name-part taxon-name-part-type="genus" reg="Xylodon">Xylodon</tp:taxon-name-part><tp:taxon-name-part taxon-name-part-type="species" reg="pruinosus">pruinosus</tp:taxon-name-part></tp:taxon-name></italic> (isotype of <italic><tp:taxon-name><tp:taxon-name-part taxon-name-part-type="genus" reg="Hyphodontia">Hyphodontia</tp:taxon-name-part><tp:taxon-name-part taxon-name-part-type="species" reg="magnacystidiata">magnacystidiata</tp:taxon-name-part></tp:taxon-name></italic>).</p></caption><graphic xmlns:xlink="http://www.w3.org/1999/xlink" xlink:href="mycokeys-41-065-g008.jpg" position="float" orientation="portrait" xlink:type="simple" id="oo_236829.jpg"/></fig><table-wrap id="T2" position="float" orientation="portrait"><label>Table 2.</label><caption><p>Spore measurements of five <italic><tp:taxon-name><tp:taxon-name-part taxon-name-part-type="genus" reg="Xylodon">Xylodon</tp:taxon-name-part></tp:taxon-name></italic> species.</p></caption><table id="TID0EMIBG" rules="all"><tbody><tr><th rowspan="1" colspan="1">Species / specimen</th><th rowspan="1" colspan="1">L'</th><th rowspan="1" colspan="1">L</th><th rowspan="1" colspan="1">W'</th><th rowspan="1" colspan="1">W</th><th rowspan="1" colspan="1">Q'</th><th rowspan="1" colspan="1">Q</th><th rowspan="1" colspan="1">n</th></tr><tr><td rowspan="1" colspan="1">
                    <italic><tp:taxon-name>
                        <tp:taxon-name-part taxon-name-part-type="genus" reg="Xylodon">Xylodon</tp:taxon-name-part>
                        <tp:taxon-name-part taxon-name-part-type="species" reg="attenuatus">attenuatus</tp:taxon-name-part>
                      </tp:taxon-name></italic>
                  </td><td rowspan="1" colspan="1">(3.7) 4.1–5.5 (6)</td><td rowspan="1" colspan="1">4.85</td><td rowspan="1" colspan="1">(3) 3.4–4.5 (4.9)</td><td rowspan="1" colspan="1">3.98</td><td rowspan="1" colspan="1">(0.98) 1.06–1.38 (1.46)</td><td rowspan="1" colspan="1">1.22</td><td rowspan="1" colspan="1">180</td></tr><tr><td rowspan="1" colspan="1">Holotype</td><td rowspan="1" colspan="1">(4.3) 4.4–5.7 (5.8)</td><td rowspan="1" colspan="1">4.86</td><td rowspan="1" colspan="1">(3) 3.5–4.3 (4.7)</td><td rowspan="1" colspan="1">3.84</td><td rowspan="1" colspan="1">(1.1) 1.2–1.4 (1.5)</td><td rowspan="1" colspan="1">1.27</td><td rowspan="1" colspan="1">30</td></tr><tr><td rowspan="1" colspan="1">Spirin 8133</td><td rowspan="1" colspan="1">(4.4) 4.54–5.3 (5.5)</td><td rowspan="1" colspan="1">5.01</td><td rowspan="1" colspan="1">(3.2) 3.8–4.6 (4.7)</td><td rowspan="1" colspan="1">4.14</td><td rowspan="1" colspan="1">(1.06) 1.1–1.33 (1.38)</td><td rowspan="1" colspan="1">1.21</td><td rowspan="1" colspan="1">30</td></tr><tr><td rowspan="1" colspan="1">Spirin 8286</td><td rowspan="1" colspan="1">(4.1) 4.14–5.74 (6)</td><td rowspan="1" colspan="1">4.98</td><td rowspan="1" colspan="1">(3.1) 3.84–4.5 (4.5)</td><td rowspan="1" colspan="1">4.11</td><td rowspan="1" colspan="1">(1.02) 1.09–1.34 (1.36)</td><td rowspan="1" colspan="1">1.21</td><td rowspan="1" colspan="1">30</td></tr><tr><td rowspan="1" colspan="1">Spirin 8779</td><td rowspan="1" colspan="1">(4) 4–5.2 (5.4)</td><td rowspan="1" colspan="1">4.67</td><td rowspan="1" colspan="1">(3) 3.2–4.3 (4.4)</td><td rowspan="1" colspan="1">3.82</td><td rowspan="1" colspan="1">(0.98) 1.04–1.38 (1.43)</td><td rowspan="1" colspan="1">1.23</td><td rowspan="1" colspan="1">30</td></tr><tr><td rowspan="1" colspan="1">Spirin 8900a</td><td rowspan="1" colspan="1">(3.7) 3.95–5.25 (5.6)</td><td rowspan="1" colspan="1">4.56</td><td rowspan="1" colspan="1">(3.4) 3.4–4.35 (4.9)</td><td rowspan="1" colspan="1">3.94</td><td rowspan="1" colspan="1">(1.02) 1.02–1.29 (1.37)</td><td rowspan="1" colspan="1">1.16</td><td rowspan="1" colspan="1">30</td></tr><tr><td rowspan="1" colspan="1">Spirin 8964</td><td rowspan="1" colspan="1">(4.5) 4.6–5.6 (5.7)</td><td rowspan="1" colspan="1">5.02</td><td rowspan="1" colspan="1">(3.5) 3.6–4.3 (4.8)</td><td rowspan="1" colspan="1">4.04</td><td rowspan="1" colspan="1">(1.1) 1.1–1.4 (1.4)</td><td rowspan="1" colspan="1">1.25</td><td rowspan="1" colspan="1">30</td></tr><tr><td rowspan="1" colspan="1">
                    <italic><tp:taxon-name>
                        <tp:taxon-name-part taxon-name-part-type="genus" reg="Xylodon">Xylodon</tp:taxon-name-part>
                        <tp:taxon-name-part taxon-name-part-type="species" reg="crystalliger">crystalliger</tp:taxon-name-part>
                      </tp:taxon-name></italic>
                  </td><td rowspan="1" colspan="1">(3.1) 4.2–5.1 (5.9)</td><td rowspan="1" colspan="1">4.66</td><td rowspan="1" colspan="1">(2.4) 3.3–4.2 (4.3)</td><td rowspan="1" colspan="1">3.71</td><td rowspan="1" colspan="1">(1) 1.1–1.4 (1.6)</td><td rowspan="1" colspan="1">1.26</td><td rowspan="1" colspan="1">60</td></tr><tr><td rowspan="1" colspan="1">Holotype</td><td rowspan="1" colspan="1">(3.1) 4.2–5.1 (5.9)</td><td rowspan="1" colspan="1">4.63</td><td rowspan="1" colspan="1">(2.4) 3.1–3.8 (3.9)</td><td rowspan="1" colspan="1">3.5</td><td rowspan="1" colspan="1">(1.2) 1.2–1.5 (1.6)</td><td rowspan="1" colspan="1">1.32</td><td rowspan="1" colspan="1">30</td></tr><tr><td rowspan="1" colspan="1">Bortnicov KUN 3347</td><td rowspan="1" colspan="1">(4.2) 4.2–5.3 (5.5)</td><td rowspan="1" colspan="1">4.69</td><td rowspan="1" colspan="1">(3.3) 3.6–4.2 (4.3)</td><td rowspan="1" colspan="1">3.91</td><td rowspan="1" colspan="1">(1) 1.1–1.4 (1.4)</td><td rowspan="1" colspan="1">1.2</td><td rowspan="1" colspan="1">30</td></tr><tr><td rowspan="1" colspan="1">
                    <italic><tp:taxon-name>
                        <tp:taxon-name-part taxon-name-part-type="genus" reg="Xylodon">Xylodon</tp:taxon-name-part>
                        <tp:taxon-name-part taxon-name-part-type="species" reg="detriticus">detriticus</tp:taxon-name-part>
                      </tp:taxon-name></italic>
                  </td><td rowspan="1" colspan="1">(3.3) 4.3–5.7 (6.1)</td><td rowspan="1" colspan="1">4.92</td><td rowspan="1" colspan="1">(3.1) 3.2–4.1 (4.5)</td><td rowspan="1" colspan="1">3.69</td><td rowspan="1" colspan="1">(0.7) 1.1–1.6 (1.8)</td><td rowspan="1" colspan="1">1.34</td><td rowspan="1" colspan="1">190</td></tr><tr><td rowspan="1" colspan="1">Lectotype</td><td rowspan="1" colspan="1">(4.2) 4.3–6 (6.1)</td><td rowspan="1" colspan="1">5.07</td><td rowspan="1" colspan="1">(3.1) 3.2–4 (4.1)</td><td rowspan="1" colspan="1">3.59</td><td rowspan="1" colspan="1">(1.2) 1.2–1.6 (1.7)</td><td rowspan="1" colspan="1">1.42</td><td rowspan="1" colspan="1">39</td></tr><tr><td rowspan="1" colspan="1">Larsson 5496</td><td rowspan="1" colspan="1">(3.3) 4.2–5.5 (6)</td><td rowspan="1" colspan="1">4.87</td><td rowspan="1" colspan="1">(3.1) 3.2–4.1 (4.5)</td><td rowspan="1" colspan="1">3.61</td><td rowspan="1" colspan="1">(0.7) 1.1–1.6 (1.8)</td><td rowspan="1" colspan="1">1.36</td><td rowspan="1" colspan="1">30</td></tr><tr><td rowspan="1" colspan="1">Larsson 5622</td><td rowspan="1" colspan="1">(4) 4.2–5.1 (5.5)</td><td rowspan="1" colspan="1">4.6</td><td rowspan="1" colspan="1">(3.3) 3.4–3.9 (4)</td><td rowspan="1" colspan="1">3.63</td><td rowspan="1" colspan="1">(1.1) 1.1–1.4 (1.5)</td><td rowspan="1" colspan="1">1.27</td><td rowspan="1" colspan="1">30</td></tr><tr><td rowspan="1" colspan="1">Larsson 5627</td><td rowspan="1" colspan="1">(4) 4.2–5 (5.6)</td><td rowspan="1" colspan="1">4.69</td><td rowspan="1" colspan="1">(3.3) 3.3–4.1 (4.2)</td><td rowspan="1" colspan="1">3.73</td><td rowspan="1" colspan="1">(1.1) 1.2–1.4 (1.4)</td><td rowspan="1" colspan="1">1.26</td><td rowspan="1" colspan="1">31</td></tr><tr><td rowspan="1" colspan="1">Zibarova 26.V.2017</td><td rowspan="1" colspan="1">(4.4) 4.7–5.8 (5.9)</td><td rowspan="1" colspan="1">5.26</td><td rowspan="1" colspan="1">(3.2) 3.3–4.2 (4.3)</td><td rowspan="1" colspan="1">3.83</td><td rowspan="1" colspan="1">(1.1) 1.2–1.6 (1.7)</td><td rowspan="1" colspan="1">1.38</td><td rowspan="1" colspan="1">30</td></tr><tr><td rowspan="1" colspan="1">Zibarova 30.X.2017</td><td rowspan="1" colspan="1">(4.2) 4.2–5.7 (5.9)</td><td rowspan="1" colspan="1">4.99</td><td rowspan="1" colspan="1">(3.2) 3.3–4.1 (4.2)</td><td rowspan="1" colspan="1">3.78</td><td rowspan="1" colspan="1">(1.1) 1.1–1.5 (1.7)</td><td rowspan="1" colspan="1">1.32</td><td rowspan="1" colspan="1">30</td></tr><tr><td rowspan="1" colspan="1">
                    <italic><tp:taxon-name>
                        <tp:taxon-name-part taxon-name-part-type="genus" reg="Xylodon">Xylodon</tp:taxon-name-part>
                        <tp:taxon-name-part taxon-name-part-type="species" reg="pruinosus">pruinosus</tp:taxon-name-part>
                      </tp:taxon-name></italic>
                  </td><td rowspan="1" colspan="1">(4) 4.5–5.9 (7)</td><td rowspan="1" colspan="1">5.09</td><td rowspan="1" colspan="1">(3.3) 3.7–4.8 (5.7)</td><td rowspan="1" colspan="1">4.12</td><td rowspan="1" colspan="1">(0.8) 1.1–1.4 (1.5)</td><td rowspan="1" colspan="1">1.24</td><td rowspan="1" colspan="1">192</td></tr><tr><td rowspan="1" colspan="1">Holotype of <italic><tp:taxon-name><tp:taxon-name-part taxon-name-part-type="genus" reg="Hyphodontia">Hyphodontia</tp:taxon-name-part><tp:taxon-name-part taxon-name-part-type="species" reg="nikolajevae">nikolajevae</tp:taxon-name-part></tp:taxon-name></italic></td><td rowspan="1" colspan="1">(4.6) 4.7–6 (7)</td><td rowspan="1" colspan="1">5.26</td><td rowspan="1" colspan="1">(3.5) 3.8–5 (5.3)</td><td rowspan="1" colspan="1">4.32</td><td rowspan="1" colspan="1">(1) 1.1–1.4 (1.4)</td><td rowspan="1" colspan="1">1.22</td><td rowspan="1" colspan="1">31</td></tr><tr><td rowspan="1" colspan="1">Holotype of <italic><tp:taxon-name><tp:taxon-name-part taxon-name-part-type="genus" reg="Odontia">Odontia</tp:taxon-name-part><tp:taxon-name-part taxon-name-part-type="species" reg="pruinosa">pruinosa</tp:taxon-name-part></tp:taxon-name></italic></td><td rowspan="1" colspan="1">(4) 4.1–5.7 (5.9)</td><td rowspan="1" colspan="1">4.95</td><td rowspan="1" colspan="1">(3.5) 3.6–4.5 (4.6)</td><td rowspan="1" colspan="1">4.03</td><td rowspan="1" colspan="1">(1.1) 1.1–1.4 (1.4)</td><td rowspan="1" colspan="1">1.23</td><td rowspan="1" colspan="1">40</td></tr><tr><td rowspan="1" colspan="1">Spirin 2877</td><td rowspan="1" colspan="1">(4.5) 4.7–6.1 (6.3)</td><td rowspan="1" colspan="1">5.28</td><td rowspan="1" colspan="1">(3.5) 3.8–5 (5.2)</td><td rowspan="1" colspan="1">4.21</td><td rowspan="1" colspan="1">(1) 1.1–1.4 (1.5)</td><td rowspan="1" colspan="1">1.26</td><td rowspan="1" colspan="1">30</td></tr><tr><td rowspan="1" colspan="1">Spirin 9350</td><td rowspan="1" colspan="1">(4.4) 4.7–5.7 (6.2)</td><td rowspan="1" colspan="1">5.21</td><td rowspan="1" colspan="1">(3.5) 3.8–4.8 (5.7)</td><td rowspan="1" colspan="1">4.17</td><td rowspan="1" colspan="1">(0.8) 1.1–1.4 (1.5)</td><td rowspan="1" colspan="1">1.26</td><td rowspan="1" colspan="1">31</td></tr><tr><td rowspan="1" colspan="1">Spirin 9581</td><td rowspan="1" colspan="1">(4.2) 4.2–5.8 (6.1)</td><td rowspan="1" colspan="1">4.99</td><td rowspan="1" colspan="1">(3.3) 3.6–4.4 (4.6)</td><td rowspan="1" colspan="1">3.98</td><td rowspan="1" colspan="1">(1) 1.1–1.4 (1.4)</td><td rowspan="1" colspan="1">1.25</td><td rowspan="1" colspan="1">30</td></tr><tr><td rowspan="1" colspan="1">Spirin 9994</td><td rowspan="1" colspan="1">(4.2) 4.6–5.1 (5.3)</td><td rowspan="1" colspan="1">4.89</td><td rowspan="1" colspan="1">(3.5) 3.6–4.5 (4.6)</td><td rowspan="1" colspan="1">4.04</td><td rowspan="1" colspan="1">(1.1) 1.1–1.3 (1.4)</td><td rowspan="1" colspan="1">1.21</td><td rowspan="1" colspan="1">30</td></tr><tr><td rowspan="1" colspan="1">Holotype of <italic><tp:taxon-name><tp:taxon-name-part taxon-name-part-type="genus" reg="Hyphodontia">Hyphodontia</tp:taxon-name-part><tp:taxon-name-part taxon-name-part-type="species" reg="magnacystidiata">magnacystidiata</tp:taxon-name-part></tp:taxon-name></italic></td><td rowspan="1" colspan="1">(4) 4.3–5.5 (5.6)</td><td rowspan="1" colspan="1">4.92</td><td rowspan="1" colspan="1">(3.1) 3.1–4 (4.2)</td><td rowspan="1" colspan="1">3.68</td><td rowspan="1" colspan="1">(1.1) 1.1–1.6 (1.7)</td><td rowspan="1" colspan="1">1.35</td><td rowspan="1" colspan="1">30</td></tr><tr><td rowspan="1" colspan="1">
                    <italic><tp:taxon-name>
                        <tp:taxon-name-part taxon-name-part-type="genus" reg="Xylodon">Xylodon</tp:taxon-name-part>
                        <tp:taxon-name-part taxon-name-part-type="species" reg="ussuriensis">ussuriensis</tp:taxon-name-part>
                      </tp:taxon-name></italic>
                  </td><td rowspan="1" colspan="1">(4.8) 5.1–6 (6.2)</td><td rowspan="1" colspan="1">5.48</td><td rowspan="1" colspan="1">(3.7) 3.8–4.6 (4.8)</td><td rowspan="1" colspan="1">4.21</td><td rowspan="1" colspan="1">(1.2) 1.2–1.4 (1.5)</td><td rowspan="1" colspan="1">1.3</td><td rowspan="1" colspan="1">92</td></tr><tr><td rowspan="1" colspan="1">Holotype</td><td rowspan="1" colspan="1">(4.9) 5.1–5.9 (6.2)</td><td rowspan="1" colspan="1">5.48</td><td rowspan="1" colspan="1">(3.7) 3.8–4.6 (4.8)</td><td rowspan="1" colspan="1">4.22</td><td rowspan="1" colspan="1">(1.2) 1.2–1.4 (1.4)</td><td rowspan="1" colspan="1">1.3</td><td rowspan="1" colspan="1">32</td></tr><tr><td rowspan="1" colspan="1">Viner KUN 2103</td><td rowspan="1" colspan="1">(4.8) 5–6.1 (6.2)</td><td rowspan="1" colspan="1">5.6</td><td rowspan="1" colspan="1">(3.8) 3.8–4.7 (4.7)</td><td rowspan="1" colspan="1">4.24</td><td rowspan="1" colspan="1">(1.2) 1.2–1.4 (1.5)</td><td rowspan="1" colspan="1">1.32</td><td rowspan="1" colspan="1">30</td></tr><tr><td rowspan="1" colspan="1">Viner KUN 2186</td><td rowspan="1" colspan="1">(5) 5–5.7 (5.8)</td><td rowspan="1" colspan="1">5.37</td><td rowspan="1" colspan="1">(3.8) 4–4.5 (4.6)</td><td rowspan="1" colspan="1">4.18</td><td rowspan="1" colspan="1">(1.2) 1.2–1.4 (1.5)</td><td rowspan="1" colspan="1">1.28</td><td rowspan="1" colspan="1">30</td></tr></tbody></table></table-wrap></tp:treatment-sec><ref-list><ref id="B20"><mixed-citation xmlns:xlink="http://www.w3.org/1999/xlink" xlink:type="simple"><person-group><name name-style="western"><surname>Jülich</surname><given-names>W</given-names></name></person-group> (<year>1974</year>) <article-title>The genera of the <tp:taxon-name>Hyphodermoideae</tp:taxon-name> (<tp:taxon-name><tp:taxon-name-part taxon-name-part-type="family">Corticiaceae</tp:taxon-name-part></tp:taxon-name>).</article-title><source>Persoonia</source><volume>8</volume>(<issue>1</issue>): <fpage>59</fpage>–<lpage>97</lpage></mixed-citation></ref></ref-list></tp:taxon-treatment>
