# Supplementary material for: Additions to the taxonomy of Lagarobasidium and Xylodon (Hymenochaetales, Basidiomycota)
Source: MycoKeys. 2018 Oct 23;(41):65–90. doi: 10.3897/mycokeys.41.28987 (PMC6207632; doi:10.3897/mycokeys.41.28987)
Supplement: XML Treatment for Xylodon pumilius [file mycokeys.41.28987-treatment7.xml]

<!DOCTYPE tp:taxon-treatment
  PUBLIC "-//TaxonX//DTD Taxonomic Treatment Publishing DTD v0 20100105//EN" "tax-treatment-NSO.dtd">
<tp:taxon-treatment xmlns:tp="http://www.plazi.org/taxpub"><tp:treatment-meta><kwd-group><label>Taxon classification</label><kwd><named-content xmlns:xlink="http://www.w3.org/1999/xlink" content-type="kingdom">Fungi</named-content></kwd><kwd><named-content xmlns:xlink="http://www.w3.org/1999/xlink" content-type="order">Hymenochaetales</named-content></kwd><kwd><named-content xmlns:xlink="http://www.w3.org/1999/xlink" content-type="family">Schizoporaceae</named-content></kwd></kwd-group><mixed-citation publication-type="journal"><person-group><name><surname>Viner</surname><given-names>Ilya</given-names></name><name><surname>Spirin</surname><given-names>Viacheslav</given-names></name><name><surname>Zíbarová</surname><given-names>Lucie</given-names></name><name><surname>Larsson</surname><given-names>Karl-Henrik</given-names></name></person-group><article-title>Additions to the taxonomy of <italic><tp:taxon-name><tp:taxon-name-part taxon-name-part-type="genus" reg="Lagarobasidium">Lagarobasidium</tp:taxon-name-part></tp:taxon-name></italic> and <italic><tp:taxon-name><tp:taxon-name-part taxon-name-part-type="genus" reg="Xylodon">Xylodon</tp:taxon-name-part></tp:taxon-name></italic> (<tp:taxon-name><tp:taxon-name-part taxon-name-part-type="order">Hymenochaetales</tp:taxon-name-part></tp:taxon-name>, <tp:taxon-name><tp:taxon-name-part taxon-name-part-type="phylum">Basidiomycota</tp:taxon-name-part></tp:taxon-name>)</article-title><source>MycoKeys</source><day>23</day><month>10</month><year>2018</year><volume>2018</volume><issue>41</issue><fpage>65</fpage><lpage>90</lpage><pub-id pub-id-type="doi">10.3897/mycokeys.41.28987</pub-id></mixed-citation></tp:treatment-meta><tp:nomenclature><tp:taxon-name>
            <tp:taxon-name-part taxon-name-part-type="genus" reg="Xylodon">Xylodon</tp:taxon-name-part>
            <tp:taxon-name-part taxon-name-part-type="species" reg="pumilius">pumilius</tp:taxon-name-part>
            <object-id xmlns:xlink="http://www.w3.org/1999/xlink" content-type="mycobank" xlink:type="simple">MB827075</object-id>
          </tp:taxon-name><tp:taxon-authority>(Gresl. &amp; Rajchenb.) K.H. Larss.</tp:taxon-authority><tp:taxon-status xmlns:xlink="http://www.w3.org/1999/xlink" xlink:type="simple">comb. nov.</tp:taxon-status></tp:nomenclature><tp:treatment-sec sec-type="Basionym" id="SECID0E1WCI"><title>Basionym.</title><p><italic><tp:taxon-name><tp:taxon-name-part taxon-name-part-type="genus" reg="Hyphodontia">Hyphodontia</tp:taxon-name-part><tp:taxon-name-part taxon-name-part-type="species" reg="pumilia">pumilia</tp:taxon-name-part></tp:taxon-name></italic> Gresl. &amp; Rajchenb., Mycologia 92: 1162. 2000.</p></tp:treatment-sec><tp:treatment-sec sec-type="material" id="SECID0ELXCI"><title>Type.</title><p>Argentina. Chubut. Dpto Languiñeo, Lago Engaño, on <italic><tp:taxon-name><tp:taxon-name-part taxon-name-part-type="genus" reg="Nothofagus">Nothofagus</tp:taxon-name-part><tp:taxon-name-part taxon-name-part-type="species" reg="pumilio">pumilio</tp:taxon-name-part></tp:taxon-name></italic>, 19 Apr 1996, A.Greslebin 650 (holotype BAFC [50031], by original designation).</p><p>For a detailed description and illustration, see <xref ref-type="bibr" rid="B14">Greslebin and Rajchenberg (2000)</xref>. The presence of both hymenial, capitate cystidia and enclosed, tubular to moniliform cystidia with homogenous contents strongly stained by cotton blue, make this species morphologically reminiscent of <italic><tp:taxon-name><tp:taxon-name-part taxon-name-part-type="genus" reg="Xylodon">Xylodon</tp:taxon-name-part><tp:taxon-name-part taxon-name-part-type="species" reg="brevisetus">brevisetus</tp:taxon-name-part></tp:taxon-name></italic> and <italic><tp:taxon-name><tp:taxon-name-part taxon-name-part-type="genus" reg="Xylodon">X.</tp:taxon-name-part><tp:taxon-name-part taxon-name-part-type="species" reg="tuberculatus">tuberculatus</tp:taxon-name-part></tp:taxon-name></italic>. <italic><tp:taxon-name><tp:taxon-name-part taxon-name-part-type="genus" reg="Xylodon">X.</tp:taxon-name-part><tp:taxon-name-part taxon-name-part-type="species" reg="pumilius">pumilius</tp:taxon-name-part></tp:taxon-name></italic> differs from both by a smooth hymenium and thick-walled basidiospores.</p></tp:treatment-sec><ref-list><ref id="B14"><mixed-citation xmlns:xlink="http://www.w3.org/1999/xlink" xlink:type="simple"><person-group><name name-style="western"><surname>Greslebin</surname><given-names>AG</given-names></name><name name-style="western"><surname>Rajchenberg</surname><given-names>M</given-names></name></person-group> (<year>2000</year>) <article-title>The genus <italic><tp:taxon-name><tp:taxon-name-part taxon-name-part-type="genus">Hyphodontia</tp:taxon-name-part></tp:taxon-name></italic> in the Patagonian Andes forests of Argentina.</article-title><source>Mycologia</source><volume>92</volume>: <fpage>1155</fpage>–<lpage>1165</lpage>. <ext-link xlink:type="simple" ext-link-type="doi" xlink:href="10.2307/3761483">https://doi.org/10.2307/3761483</ext-link></mixed-citation></ref></ref-list></tp:taxon-treatment>
