# Supplementary material for: Additions to the taxonomy of Lagarobasidium and Xylodon (Hymenochaetales, Basidiomycota)
Source: MycoKeys. 2018 Oct 23;(41):65–90. doi: 10.3897/mycokeys.41.28987 (PMC6207632; doi:10.3897/mycokeys.41.28987)
Supplement: XML Treatment for Xylodon ussuriensis [file mycokeys.41.28987-treatment9.xml]

<!DOCTYPE tp:taxon-treatment
  PUBLIC "-//TaxonX//DTD Taxonomic Treatment Publishing DTD v0 20100105//EN" "tax-treatment-NSO.dtd">
<tp:taxon-treatment xmlns:tp="http://www.plazi.org/taxpub"><tp:treatment-meta><kwd-group><label>Taxon classification</label><kwd><named-content xmlns:xlink="http://www.w3.org/1999/xlink" content-type="kingdom">Fungi</named-content></kwd><kwd><named-content xmlns:xlink="http://www.w3.org/1999/xlink" content-type="order">Hymenochaetales</named-content></kwd><kwd><named-content xmlns:xlink="http://www.w3.org/1999/xlink" content-type="family">Schizoporaceae</named-content></kwd></kwd-group><mixed-citation publication-type="journal"><person-group><name><surname>Viner</surname><given-names>Ilya</given-names></name><name><surname>Spirin</surname><given-names>Viacheslav</given-names></name><name><surname>Zíbarová</surname><given-names>Lucie</given-names></name><name><surname>Larsson</surname><given-names>Karl-Henrik</given-names></name></person-group><article-title>Additions to the taxonomy of <italic><tp:taxon-name><tp:taxon-name-part taxon-name-part-type="genus" reg="Lagarobasidium">Lagarobasidium</tp:taxon-name-part></tp:taxon-name></italic> and <italic><tp:taxon-name><tp:taxon-name-part taxon-name-part-type="genus" reg="Xylodon">Xylodon</tp:taxon-name-part></tp:taxon-name></italic> (<tp:taxon-name><tp:taxon-name-part taxon-name-part-type="order">Hymenochaetales</tp:taxon-name-part></tp:taxon-name>, <tp:taxon-name><tp:taxon-name-part taxon-name-part-type="phylum">Basidiomycota</tp:taxon-name-part></tp:taxon-name>)</article-title><source>MycoKeys</source><day>23</day><month>10</month><year>2018</year><volume>2018</volume><issue>41</issue><fpage>65</fpage><lpage>90</lpage><pub-id pub-id-type="doi">10.3897/mycokeys.41.28987</pub-id></mixed-citation></tp:treatment-meta><tp:nomenclature><tp:taxon-name>
            <tp:taxon-name-part taxon-name-part-type="genus" reg="Xylodon">Xylodon</tp:taxon-name-part>
            <tp:taxon-name-part taxon-name-part-type="species" reg="ussuriensis">ussuriensis</tp:taxon-name-part>
            <object-id xmlns:xlink="http://www.w3.org/1999/xlink" content-type="mycobank" xlink:type="simple">MB825356</object-id>
          </tp:taxon-name><tp:taxon-authority>Viner</tp:taxon-authority><tp:taxon-status xmlns:xlink="http://www.w3.org/1999/xlink" xlink:type="simple">sp. nov.</tp:taxon-status><xref ref-type="fig" rid="F12">Figure 12</xref><!--PageBreak--></tp:nomenclature><tp:treatment-sec sec-type="material" id="SECID0EM5CI"><title>Type.</title><p>RUSSIA. Primorie: Khasan Dist., Kedrovaya Pad Nat. Res., on angiosperm wood, 24 Jul 2016, I.Viner KUN 1989* (H) – ITS sequence, GenBank <ext-link xmlns:xlink="http://www.w3.org/1999/xlink" ext-link-type="gen" xlink:href="MH324468" xlink:type="simple">MH324468</ext-link>.</p></tp:treatment-sec><tp:treatment-sec sec-type="etymology" id="SECID0ER5CI"><title>Etymology.</title><p>Ussuriensis (lat., adj.) – from the river Ussuri in Russian Far East and adjacent China.</p></tp:treatment-sec><tp:treatment-sec sec-type="description" id="SECID0EW5CI"><title>Description.</title><p>Basidiocarps effused, up to 10 cm in longest dimension. Sterile margin white to pale ochraceous, floccose, up to 1 mm wide. Hymenial surface pale ochraceous, grandinioid to odontoid; projections rather regularly arranged, from 100 µm to 250 μm high, 90–110 μm broad at base, 6–8(–9) per mm. Hyphal structure monomitic, hyphae clamped, faintly cyanophilous, thin-walled. Subicular hyphae interwoven, (3.0–)3.4–6.2 μm in diam. (n=30/3). Tramal hyphae subparallel, sub<!--PageBreak-->hymenial hyphae short-celled, 1.9–3.9 μm in diam. (n=30/3). Large rhomboid or stellate crystals rarely present in trama and subiculum, 10–19 μm in diam. Cystidia of three types: a) large, thin- or fairly thick-walled (wall up to 2.8 μm thick) cystidia of subicular, tramal or subhymenial origin, cylindrical, spathuliform, almost capitate or with one intercalary inflation at the upper part, (64.0–)71.0–188.9(–220.0)×(5.0–)5.7–9.4(–11.9) μm (n=30/3), often apically encrusted by large rhomboid crystals, b) astrocystidia of subhymenial origin, bearing a stellate crystalline cap 15–17×4.5–4.8 μm, sometimes rare, c) cystidia of subhymenial origin, thin-walled, varying from fusoid to cylindrical or submoniliform, rarely forked, 40.0–84.0(–92.0)×5.0–9.0(–11.4) μm (n=30/3). Basidia suburniform, 4-spored, 14.7–22.8(–24.0)×3.4–4.9 μm (n=30/3), <!--PageBreak-->thin-walled. Basidiospores clearly thick-walled, ellipsoid to broadly ellipsoid, usually with an oil-drop, (4.8–)5.1–6.0×3.8–4.6 μm (n=92/3), L=5.48, W=4.21, Q=1.30, cyanophilous.</p><fig id="F12" position="float" orientation="portrait"><label>Figure 12.</label><caption><p><italic><tp:taxon-name><tp:taxon-name-part taxon-name-part-type="genus" reg="Xylodon">Xylodon</tp:taxon-name-part><tp:taxon-name-part taxon-name-part-type="species" reg="ussuriensis">ussuriensis</tp:taxon-name-part></tp:taxon-name></italic> (holotype): <bold>a</bold> section through an aculeus <bold>b</bold> basidia, basidioles and hymenial cystidia <bold>c</bold> thick- and thin-wall tramal cystidia <bold>d</bold> thick- and thin-wall subhymenial cystidia <bold>e</bold> astrocystidia <bold>f</bold> basidiospores <bold>h</bold> short-celled hyphae from aculei.</p></caption><graphic xmlns:xlink="http://www.w3.org/1999/xlink" xlink:href="mycokeys-41-065-g012.jpg" position="float" orientation="portrait" xlink:type="simple" id="oo_236833.jpg"/></fig></tp:treatment-sec><tp:treatment-sec sec-type="distribution" id="SECID0EGADI"><title>Distribution and ecology.</title><p>East Asia (Russian Far East – Primorie), on decayed angiosperm wood; seemingly not rare in secondary oak-dominated forest.</p></tp:treatment-sec><tp:treatment-sec sec-type="remarks" id="SECID0ELADI"><title>Remarks.</title><p>The distinctly thick-walled tubular cystidia of <italic><tp:taxon-name><tp:taxon-name-part taxon-name-part-type="genus" reg="Xylodon">X.</tp:taxon-name-part><tp:taxon-name-part taxon-name-part-type="species" reg="ussuriensis">ussuriensis</tp:taxon-name-part></tp:taxon-name></italic> make it different from other <italic><tp:taxon-name><tp:taxon-name-part taxon-name-part-type="genus" reg="Lagarobasidium">Lagarobasidium</tp:taxon-name-part></tp:taxon-name></italic>-like species treated here. Subhymenial astrocystidia found in <italic><tp:taxon-name><tp:taxon-name-part taxon-name-part-type="genus" reg="Xylodon">X.</tp:taxon-name-part><tp:taxon-name-part taxon-name-part-type="species" reg="ussuriensis">ussuriensis</tp:taxon-name-part></tp:taxon-name></italic> are also present in some specimens of <italic><tp:taxon-name><tp:taxon-name-part taxon-name-part-type="genus" reg="Xylodon">X.</tp:taxon-name-part><tp:taxon-name-part taxon-name-part-type="species" reg="detriticus">detriticus</tp:taxon-name-part></tp:taxon-name></italic> although they are apparently rare in the latter species.</p></tp:treatment-sec></tp:taxon-treatment>
